# Supplementary material for: Tracking induced pluripotent stem cell differentiation with a fluorescent genetically encoded epigenetic probe
Source: Cell Mol Life Sci. 2024 Sep 2;81(1):381. doi: 10.1007/s00018-024-05359-0 (PMC11368889; doi:10.1007/s00018-024-05359-0)
Supplement: Supplementary file 1 — Supplementary file1 (XLSX 1384 KB) [file 18_2024_5359_MOESM1_ESM.xlsx]

## Sheet: de_Day4vsDay0.MPP8_treat
ENSEMBL	Symbol	logFC	unshrunk.logFC	logCPM	PValue	FDR
ENSG00000090932	DLL3	7.49958608224426	7.50011269490189	9.16071621617127	2.18202470332825e-21	3.88204014969129e-17
ENSG00000104435	STMN2	8.69668893835998	8.70889186099128	5.83412249913298	6.08570508150551e-20	5.41353895525323e-16
ENSG00000172238	ATOH1	7.1295093792869	7.1323487199094	6.36709831436024	1.65151429638005e-19	9.79403028229919e-16
ENSG00000198719	DLL1	4.99171288035756	4.99243338189369	6.22146876462579	3.05152631013823e-19	1.35724261459173e-15
ENSG00000167178	ISLR2	8.86759949721036	8.87310234884442	7.15055816029049	5.02407063699124e-19	1.647927140833e-15
ENSG00000134817	APLNR	9.89106326956204	9.92319069843113	5.63997211233916	6.39393005162744e-19	1.647927140833e-15
ENSG00000196169	KIF19	7.183725441742	7.18726432586063	6.09877474499416	7.3872432743975e-19	1.647927140833e-15
ENSG00000100060	MFNG	7.39406317562934	7.39896315644719	5.83941016330353	7.41016082663369e-19	1.647927140833e-15
ENSG00000135406	PRPH	7.36463401790809	7.36876363353845	6.05251396917822	9.03214191170453e-19	1.78545374167928e-15
ENSG00000133636	NTS	6.28925360206108	6.29041507066622	6.82453537747761	1.07230479145659e-18	1.82799063287454e-15
ENSG00000137142	IGFBPL1	4.6113062783647	4.61138203568884	9.09822527967167	1.13022859657242e-18	1.82799063287454e-15
ENSG00000106003	LFNG	4.17390220241683	4.1740225878767	8.00593323992651	1.26344205694691e-18	1.87315813626187e-15
ENSG00000205336	ADGRG1	6.24965205703762	6.2517415095134	5.93343674845377	1.7786316709341e-18	2.43412585058374e-15
ENSG00000171786	NHLH1	6.75505972918426	6.76275454269143	4.5578267161764	2.09678657958973e-18	2.48759784708238e-15
ENSG00000173404	INSM1	5.3445799921862	5.34591011541946	5.67714228737769	2.097350778834e-18	2.48759784708238e-15
ENSG00000151376	ME3	5.72479905031324	5.7268281023817	5.45575839398912	2.24517871267726e-18	2.49649840482757e-15
ENSG00000131668	BARX1	6.01705040594107	6.01852462210741	6.21218300432643	2.85437644560444e-18	2.98718890257344e-15
ENSG00000090097	PCBP4	4.54684797794006	4.54702284755261	7.83077138807097	3.34225135849339e-18	3.30344410660866e-15
ENSG00000099284	MACROH2A2	4.30430300245156	4.30468136721493	6.49539985991278	4.08226550597399e-18	3.77217928869629e-15
ENSG00000064300	NGFR	4.64632166487131	4.64664845406795	7.02268594739983	4.24054779236275e-18	3.77217928869629e-15
ENSG00000145920	CPLX2	5.13407919621547	5.13514885368185	5.79775617343847	5.38753443842712e-18	4.56426786638366e-15
ENSG00000144834	TAGLN3	5.88868734183785	5.89040123105043	5.86871547635853	5.77007468504271e-18	4.66615448734522e-15
ENSG00000159409	CELF3	5.65738742731591	5.66003966981232	5.00133802374848	6.21430035307432e-18	4.80689641658893e-15
ENSG00000166482	MFAP4	5.00403707866834	5.00434197394288	7.47267240715941	7.41843974167491e-18	5.49922756017243e-15
ENSG00000108551	RASD1	6.2257526373296	6.22788495361769	5.87785008270713	7.93870557896032e-18	5.59676979585308e-15
ENSG00000184486	POU3F2	6.95063758482389	6.95764650658859	4.89144316108767	8.1791925519746e-18	5.59676979585308e-15
ENSG00000144485	HES6	4.50952267555807	4.5095885777836	9.21357451217997	8.95466683077486e-18	5.9004621328265e-15
ENSG00000129038	LOXL1	4.83257666482992	4.83313973186807	6.42052093446228	9.77519092928748e-18	6.21108649367691e-15
ENSG00000149294	NCAM1	5.03058085231148	5.03120079552861	6.49403626218318	1.25908385685828e-17	7.506464698611e-15
ENSG00000134686	PHC2	4.44094010118161	4.44140794627006	6.32374412864493	1.26577449810764e-17	7.506464698611e-15
ENSG00000266074	BAHCC1	7.03095291462745	7.03949964381707	4.68246829512111	1.36304428786424e-17	7.82255513722346e-15
ENSG00000185559	DLK1	4.74122241314666	4.74238093700684	5.27955529873255	1.70285594572357e-17	9.46734691574003e-15
ENSG00000103647	CORO2B	4.94918547432438	4.94987597198637	6.23718038816854	2.15305261229694e-17	1.16075633410227e-14
ENSG00000173917	HOXB2	12.3333454318309	12.5067570262433	5.71529166217244	2.39570151200003e-17	1.2535860470586e-14
ENSG00000136099	PCDH8	4.91267595749578	4.91414261996271	5.12515367120641	2.47945081942212e-17	1.26034027223825e-14
ENSG00000138606	SHF	3.45710685202004	3.45727911880557	6.79706730819977	2.8279622802088e-17	1.39756324797763e-14
ENSG00000129993	CBFA2T3	4.92542149325404	4.92670004505056	5.31768347480418	3.36443118653374e-17	1.61774581728708e-14
ENSG00000143768	LEFTY2	4.76022861408827	4.76047347085467	7.53785682040539	3.66634661948836e-17	1.67808332454854e-14
ENSG00000141449	GREB1L	7.44159590315519	7.45462931154985	4.48020805821202	3.67855936470086e-17	1.67808332454854e-14
ENSG00000164093	PITX2	6.49257890818046	6.5019722775774	4.01360526933154	4.06382953588996e-17	1.80748978182546e-14
ENSG00000172201	ID4	4.69257325659015	4.69320990125436	6.11694927900843	4.16553426825579e-17	1.80753707723265e-14
ENSG00000179776	CDH5	7.60465061164601	7.62028639651676	4.38159808313304	4.63204764500947e-17	1.96211332505627e-14
ENSG00000196361	ELAVL3	5.68131288815786	5.68381211824406	5.10803950074781	4.81618438274557e-17	1.99266828728899e-14
ENSG00000162374	ELAVL4	5.96692034148396	5.97214301216569	4.33692310275078	4.95977480045338e-17	2.0054398517015e-14
ENSG00000168546	GFRA2	5.20108336579432	5.20389802349976	4.47244302356813	5.07773755931438e-17	2.00751175372805e-14
ENSG00000137877	SPTBN5	4.1877268997549	4.18877433838669	4.90899400736232	6.10433250710718e-17	2.36091694856399e-14
ENSG00000101198	NKAIN4	3.82352469311159	3.82388251887811	6.09291106141208	6.55204794856669e-17	2.48015925644574e-14
ENSG00000162545	CAMK2N1	4.61882299107316	4.6205933007155	4.57031540370809	8.84351127737562e-17	3.27449529658885e-14
ENSG00000179456	ZBTB18	3.86226020191885	3.8627143096948	5.78662744888511	9.16928107222909e-17	3.27449529658885e-14
ENSG00000138435	CHRNA1	8.53524807823973	8.60257975126958	3.24315818949957	9.20267353321581e-17	3.27449529658885e-14
ENSG00000105290	APLP1	3.44014888918622	3.44046968242577	5.89077214653384	1.06585887642931e-16	3.71817554324586e-14
ENSG00000130303	BST2	3.76987160159186	3.77016116450339	6.34788342527402	1.4024253689128e-16	4.79818264198608e-14
ENSG00000115461	IGFBP5	5.70269383697858	5.70540178418183	5.01812336386549	1.43421263978151e-16	4.81435416497224e-14
ENSG00000160097	FNDC5	5.11365880949183	5.11603356426242	4.62174200322512	1.55237634794232e-16	5.11450511226699e-14
ENSG00000171094	ALK	5.36054549069423	5.36459476445624	4.10609475663051	1.83892156759493e-16	5.94840974710572e-14
ENSG00000125492	BARHL1	11.6594573749365	11.8328492851477	5.04458536699235	2.04001020065537e-16	6.48103954997495e-14
ENSG00000182492	BGN	7.22366678133732	7.22521077711462	7.33056392652799	2.28363337038154e-16	7.12774057762421e-14
ENSG00000116990	MYCL	3.19299874291883	3.19326573409108	5.90670184320931	2.43326959083053e-16	7.46384470525275e-14
ENSG00000108557	RAI1	5.42456642997762	5.42811647031111	4.35023353102733	2.52424228615531e-16	7.61166008694731e-14
ENSG00000148357	HMCN2	3.2238418035702	3.22419038847313	5.52902689971206	3.26413300303078e-16	9.55260861497292e-14
ENSG00000005379	TSPOAP1	3.71682242257814	3.71733683572399	5.47229558155264	3.27530282453683e-16	9.55260861497292e-14
ENSG00000108001	EBF3	7.28531013257478	7.2986454001548	4.29962310667138	3.53757579978132e-16	1.01511308151467e-13
ENSG00000129946	SHC2	4.06963935792557	4.07007665400599	6.02773499434513	4.19534932482604e-16	1.18475333076159e-13
ENSG00000137200	CMTR1	2.96642361435481	2.96648498634877	7.81003795370233	4.31166202401217e-16	1.19857467295626e-13
ENSG00000235098	ANKRD65	4.30337841720763	4.30499022221866	4.38901497532863	4.55520517380215e-16	1.24679469610945e-13
ENSG00000164683	HEY1	4.96024164041435	4.96341719772399	4.06148003378179	5.31985427536321e-16	1.43298755806568e-13
ENSG00000167614	TTYH1	3.15561084740885	3.15573702281796	6.96794245819922	5.39655816932159e-16	1.43298755806568e-13
ENSG00000119242	CCDC92	5.71919524301545	5.72821049577342	3.30642224793973	5.50763556065042e-16	1.44097565087547e-13
ENSG00000204335	SP5	9.38603368618131	9.4628228269702	3.89980922837766	5.65804275933161e-16	1.45887302509085e-13
ENSG00000100095	SEZ6L	6.18973761584365	6.20129354980981	3.42967230672177	6.08399594342156e-16	1.54629102613447e-13
ENSG00000159713	TPPP3	6.02944985539584	6.03969145318497	3.42465194855554	6.3580837905003e-16	1.57194671572009e-13
ENSG00000182968	SOX1	7.74465462856474	7.77333826819756	3.65760068543567	6.36165271945625e-16	1.57194671572009e-13
ENSG00000141622	RNF165	4.0174799755791	4.01854723001109	4.72413707959953	7.10943251515355e-16	1.73265635448078e-13
ENSG00000104327	CALB1	3.68338983454061	3.6835636619068	6.99432990994492	7.71303359094049e-16	1.85435919751922e-13
ENSG00000180616	SSTR2	4.29778734818057	4.2983217555092	5.97900213132255	8.03204490587268e-16	1.88841721434139e-13
ENSG00000016082	ISL1	8.34298761847973	8.36253558581086	4.80886539182706	8.08675869434815e-16	1.88841721434139e-13
ENSG00000167767	KRT80	7.32924821804437	7.3502253307206	3.69559108747478	8.17312829544641e-16	1.88841721434139e-13
ENSG00000115738	ID2	3.66724465559506	3.66771518638218	5.56027355252314	9.20231780502894e-16	2.09895430858038e-13
ENSG00000198873	GRK5	4.33030676747232	4.33188869745479	4.43667759122188	1.10788700656757e-15	2.49498958656248e-13
ENSG00000240771	ARHGEF25	4.2160051251061	4.21806225273968	3.97626415995489	1.14507139730574e-15	2.54031451625374e-13
ENSG00000262484	CCER2	5.50997697617705	5.51927050554268	3.07060958644181	1.15657060208281e-15	2.54031451625374e-13
ENSG00000138623	SEMA7A	2.95748585496258	2.95767205846426	6.18568002177408	1.18588836373649e-15	2.57294388771169e-13
ENSG00000120833	SOCS2	3.34441147567931	3.34470073590762	5.95904414959276	1.22491620898682e-15	2.62560051494994e-13
ENSG00000225968	ELFN1	3.9924382217523	3.99361629669102	4.53580018987232	1.3637543427387e-15	2.88839922757907e-13
ENSG00000106633	GCK	4.15169811268998	4.15327837255192	4.26590597006819	1.45317814632061e-15	3.04158734131647e-13
ENSG00000119681	LTBP2	4.66339112324433	4.66501929197806	4.72012688492661	1.49077559208784e-15	3.08399866963195e-13
ENSG00000179604	CDC42EP4	3.10129404152085	3.10150057931959	6.18690249745542	1.56262090812724e-15	3.19546995132089e-13
ENSG00000205927	OLIG2	6.84368528401561	6.86838098146645	2.99824532539053	1.6153013359131e-15	3.26566205309432e-13
ENSG00000113763	UNC5A	3.94179248010197	3.9424092345189	5.42395050293756	1.63595864668203e-15	3.27026295315955e-13
ENSG00000138083	SIX3	8.24530587814175	8.2993885740274	3.25997670917802	1.71295343226804e-15	3.38612827927564e-13
ENSG00000109132	PHOX2B	14.0247894779534	144269489.83308	4.26811696022174	1.74473357914867e-15	3.41105001171803e-13
ENSG00000204950	LRRC10B	5.69136267531182	5.6992056282754	3.48706149544325	1.78008055125419e-15	3.41419569648549e-13
ENSG00000167414	GNG8	6.53297758445469	6.54996446258263	3.2084977533883	1.78472373544573e-15	3.41419569648549e-13
ENSG00000021762	OSBPL5	3.62683323576082	3.62737211359456	5.30786533532775	1.90707656545662e-15	3.60944672085519e-13
ENSG00000187323	DCC	4.83338367747359	4.83494155176756	4.96367501238571	1.96162016353845e-15	3.673598350475e-13
ENSG00000172296	SPTLC3	6.4057299126912	6.43035597021421	2.56056347909266	1.98870225305512e-15	3.68552101917747e-13
ENSG00000135253	KCP	4.11022039949718	4.11130324328328	4.77760744794942	2.1840957029887e-15	4.00590171668782e-13
ENSG00000067842	ATP2B3	6.15424703184704	6.16002828717042	4.38303028054729	2.29654337240446e-15	4.1691635855559e-13
ENSG00000173714	WFIKKN2	6.5428218370509	6.56641664857199	2.749109102362	2.38900938671921e-15	4.28279190119976e-13
ENSG00000078018	MAP2	4.53081329065309	4.53168230434053	5.50630979503048	2.40728002990263e-15	4.28279190119976e-13
ENSG00000132510	KDM6B	4.412090182256	4.41330234729183	4.9012486384659	2.43272027285878e-15	4.28520063113174e-13
ENSG00000185739	SRL	7.01053541917202	7.04442233554427	2.7002635010182	2.51853196889913e-15	4.39286296653768e-13
ENSG00000160180	TFF3	6.14375740787586	6.15484971468058	3.41763777979074	2.58182974929906e-15	4.4595468999786e-13
ENSG00000099866	MADCAM1	4.60105853428695	4.6031906246418	4.2779688200343	3.11456571954822e-15	5.32800372273869e-13
ENSG00000197635	DPP4	3.92195490673292	3.92275520373548	5.02901202414603	3.19899380937019e-15	5.42031417738143e-13
ENSG00000103257	SLC7A5	-3.21459736161124	-3.21462257157034	9.85102038271739	3.28733300530229e-15	5.51744731106915e-13
ENSG00000129910	CDH15	3.85465730465648	3.85642792162073	3.7979756646405	3.46391744007159e-15	5.71449464695032e-13
ENSG00000161642	ZNF385A	3.42902164813233	3.42934418366164	5.86414808852416	3.46897544753322e-15	5.71449464695032e-13
ENSG00000047648	ARHGAP6	3.82850352367812	3.83046206142965	3.65907040646928	3.84807686029361e-15	6.28083811206271e-13
ENSG00000143355	LHX9	9.3367215758085	9.44310585958097	3.40322388468765	4.12865816645448e-15	6.67754158539924e-13
ENSG00000276644	DACH1	5.91907852886569	5.93546129372488	2.65698297985997	4.26232834125901e-15	6.8103081022523e-13
ENSG00000125798	FOXA2	4.04261097253779	4.04469339222486	3.80093009576065	4.28730542101207e-15	6.8103081022523e-13
ENSG00000163531	NFASC	3.16916297299753	3.16946934820852	5.68744374232844	4.59372840742469e-15	7.18220072563725e-13
ENSG00000112139	MDGA1	7.50365186370008	7.50920062615852	5.76151132905718	4.60216335631863e-15	7.18220072563725e-13
ENSG00000144847	IGSF11	4.86414911294954	4.86678105897021	4.22932972735221	4.70955942550947e-15	7.28589319471643e-13
ENSG00000131584	ACAP3	3.02594015879103	3.02600676510929	7.747527124231	5.06468426217916e-15	7.76774118176116e-13
ENSG00000090776	EFNB1	3.1208972622046	3.12117572179706	5.81875218755566	5.15930970153432e-15	7.84523751282027e-13
ENSG00000140368	PSTPIP1	5.71414732916384	5.72211226474446	3.47306663641926	5.42582084545897e-15	8.18057446284411e-13
ENSG00000120093	HOXB3	10.882353713546	11.0142839486451	4.64185154873969	5.82144016772352e-15	8.70329764907304e-13
ENSG00000165566	AMER2	5.27459762068397	5.27882826598946	3.95752143774783	5.92393925313072e-15	8.78273360437072e-13
ENSG00000221818	EBF2	8.72995525501994	8.7840895252698	3.73508628268879	6.05832157329138e-15	8.90773546367165e-13
ENSG00000104490	NCALD	5.009274978216	5.01284947630278	3.92414496411606	6.22111775338318e-15	9.07212343856066e-13
ENSG00000154856	APCDD1	4.85963321964038	4.86272870198508	4.02692483507139	6.92673898387402e-15	1.00189929481384e-12
ENSG00000124313	IQSEC2	-2.97103307896743	-2.97122567438868	6.64043236247996	7.81214813626135e-15	1.11367249218626e-12
ENSG00000237515	SHISA9	-3.22069255134839	-3.22111118090895	5.81619453994897	7.82469009742467e-15	1.11367249218626e-12
ENSG00000248540	LOC283731	8.030460308765	8.05528004239645	4.15288053907518	8.76783702273193e-15	1.23800467040812e-12
ENSG00000122756	CNTFR	4.57352156675283	4.57450975870591	5.36431569644793	9.0199670434673e-15	1.26357664307344e-12
ENSG00000159388	BTG2	4.05972329067301	4.06062472972238	4.9918634205873	9.57264599871694e-15	1.30417919405601e-12
ENSG00000184916	JAG2	3.24796361443117	3.24831376777361	5.55516309203034	9.58966356281425e-15	1.30417919405601e-12
ENSG00000181291	TMEM132E	5.14332932670495	5.14810610995423	3.68241972348475	9.59641023777704e-15	1.30417919405601e-12
ENSG00000069188	SDK2	3.99468430072644	3.99541514252248	5.23775304384945	9.65753134605334e-15	1.30417919405601e-12
ENSG00000103742	IGDCC4	3.4502003200002	3.45044890360187	6.28113655557853	9.67633374264478e-15	1.30417919405601e-12
ENSG00000132639	SNAP25	5.54562352632005	5.55708089296841	2.80992163164842	9.78411868327475e-15	1.30879139469279e-12
ENSG00000080644	CHRNA3	3.9447004824887	3.9460000547545	4.36377899358039	1.07574874647159e-14	1.42825716033404e-12
ENSG00000163565	IFI16	5.78261418538358	5.79461574981087	2.98053915420456	1.1453455789591e-14	1.50939579224159e-12
ENSG00000179023	KLHDC7A	-2.77299511817518	-2.77331262623283	5.80874880772668	1.17650477767326e-14	1.53905856614595e-12
ENSG00000259663	ISL1-DT	7.68723487588514	7.73639974342308	2.85169791538906	1.28513864417927e-14	1.66889792836448e-12
ENSG00000137474	MYO7A	3.6601976518865	3.66067780837187	5.50760118215602	1.31102377643554e-14	1.69017565264962e-12
ENSG00000100842	EFS	2.67918175976009	2.67931614467872	6.4149680366166	1.33307592491639e-14	1.70624127915018e-12
ENSG00000073670	ADAM11	3.50131516809162	3.50173565560051	5.54683584185873	1.38776376872307e-14	1.76355037209658e-12
ENSG00000100242	SUN2	2.98571815330513	2.98592097936619	6.08848423212087	1.46260042254834e-14	1.84546979557146e-12
ENSG00000102385	DRP2	5.45334039756005	5.46231704506384	3.05889829492473	1.5091882818461e-14	1.89084286776929e-12
ENSG00000125931	CITED1	4.26858351069185	4.27157987187204	3.47480783342067	1.54441826017925e-14	1.92145071796147e-12
ENSG00000185008	ROBO2	4.01952632123536	4.02134392188576	3.94579486271838	1.58576695538226e-14	1.95919304883374e-12
ENSG00000110987	BCL7A	3.07478926034348	3.07505830955766	5.78907294226193	1.61624404417246e-14	1.98307570964636e-12
ENSG00000149289	ZC3H12C	3.69587353638824	3.69756003276885	3.75640619238	1.65312649960356e-14	2.01443654482513e-12
ENSG00000168748	CA7	3.9799856882077	3.9824845601874	3.44610638823371	1.69089195366827e-14	2.04643937059267e-12
ENSG00000115266	APC2	3.45332019749212	3.45395398723775	4.92677233663206	1.80634726255281e-14	2.17140028027548e-12
ENSG00000184221	OLIG1	6.81425579714212	6.83302011139919	3.3519952845942	1.86110493304985e-14	2.22220925261006e-12
ENSG00000175264	CHST1	3.40681125140616	3.4083720031932	3.57001955113291	1.9353598659387e-14	2.29546582499435e-12
ENSG00000168348	INSM2	8.83984942623697	8.97157261431381	2.61827213668229	2.01079724364424e-14	2.36914528223011e-12
ENSG00000121068	TBX2	8.91110925535976	9.04283779268602	2.69385483925277	2.0325223157237e-14	2.37058069595679e-12
ENSG00000160145	KALRN	3.1266068074684	3.12709076146118	4.98850997928012	2.03866475454662e-14	2.37058069595679e-12
ENSG00000145936	KCNMB1	4.379296863005	4.38275430903775	3.38800816872618	2.06688478959587e-14	2.38778878517533e-12
ENSG00000262179	MYMX	3.71891818737625	3.72111961943729	3.38208592450181	2.08874070495318e-14	2.39747005689174e-12
ENSG00000196132	MYT1	3.81497407052858	3.81710596675113	3.50978171885669	2.15307580897355e-14	2.45547254599028e-12
ENSG00000111218	PRMT8	4.94843464411271	4.9568932248025	2.65191796777709	2.27399514376428e-14	2.56025658153545e-12
ENSG00000165495	PKNOX2	4.02868340286121	4.03012473735715	4.29744787946357	2.28196059656433e-14	2.56025658153545e-12
ENSG00000275620	FLJ16779	5.01028038548663	5.01519724387868	3.46031358466974	2.28812768514494e-14	2.56025658153545e-12
ENSG00000105251	SHD	3.4712678992664	3.47209384495205	4.54911831649447	2.34263432476005e-14	2.60486295448788e-12
ENSG00000287243	THCAT155	6.1060841141886	6.12200871520843	2.88748777427608	2.4869317890643e-14	2.74813686082254e-12
ENSG00000154310	TNIK	-2.67020542728513	-2.67042282033048	6.20223598101542	2.53486346805163e-14	2.78381209630288e-12
ENSG00000151320	AKAP6	5.29685122131458	5.30697989312207	2.73790756277399	2.70221559998596e-14	2.9493937263405e-12
ENSG00000171450	CDK5R2	6.82978446457943	6.8507062710545	3.20996485514172	2.74011410349647e-14	2.96708580522821e-12
ENSG00000130158	DOCK6	2.6279502459221	2.62801658635911	7.35859563608736	2.75177987669414e-14	2.96708580522821e-12
ENSG00000010310	GIPR	4.66198394758279	4.66923155060684	2.60399408128445	2.88809374351271e-14	3.09530577053221e-12
ENSG00000106089	STX1A	3.4153600716912	3.41587595567044	5.15601871685071	3.05178131931755e-14	3.2511521827532e-12
ENSG00000243709	LEFTY1	2.622189381492	2.62228640524681	6.75141182107953	3.16530466225061e-14	3.35201995512503e-12
ENSG00000135111	TBX3	4.7718869370931	4.77565035423924	3.64203178090284	3.20239240447186e-14	3.37122859573721e-12
ENSG00000078699	CBFA2T2	2.6789002444816	2.67910072939086	5.82974693169093	3.24910529889012e-14	3.40028425720907e-12
ENSG00000155093	PTPRN2	3.01175431304172	3.01213262605695	5.21551050827548	3.28533912808015e-14	3.41809756886982e-12
ENSG00000114115	RBP1	3.3573653084416	3.35753901069402	6.68250679324659	3.31914850105097e-14	3.42117609554904e-12
ENSG00000250305	TRMT9B	6.35349737835185	6.36744896429149	3.30667536320335	3.32675771193291e-14	3.42117609554904e-12
ENSG00000143995	MEIS1	5.62503993277686	5.63651680033825	2.87035593552691	3.3975068376671e-14	3.47385311200778e-12
ENSG00000162873	KLHDC8A	3.57190867869107	3.57290664118187	4.3599816079197	3.44286598595249e-14	3.5001159289189e-12
ENSG00000162676	GFI1	5.57145159213468	5.5877643641036	2.31489204044896	4.0023445306499e-14	4.03731023154228e-12
ENSG00000150551	LYPD1	2.92623973403685	2.9267796079848	4.61740929905295	4.01665960869531e-14	4.03731023154228e-12
ENSG00000167964	RAB26	6.72856910893869	6.72969376492457	7.29058205331695	4.28370858563127e-14	4.28154266555988e-12
ENSG00000171223	JUNB	3.62992731876569	3.63139400268715	3.84765189988575	4.45717890841912e-14	4.43003742791534e-12
ENSG00000075891	PAX2	13.4513843839116	144269489.259632	3.69752015233427	4.87513857735585e-14	4.81853280165211e-12
ENSG00000185477	GPRIN3	4.0789775458221	4.08039737569829	4.35397063065947	4.90488714082378e-14	4.821151774718e-12
ENSG00000108405	P2RX1	4.44229722222459	4.44599685660646	3.34696523735846	4.97061877668742e-14	4.83886733013847e-12
ENSG00000125144	MT1G	-4.46668445844622	-4.47049774309543	4.00387651810221	4.97730718574189e-14	4.83886733013847e-12
ENSG00000189060	H1-0	2.86832072571498	2.86842383599534	6.94245385680416	5.12185884616386e-14	4.95233645283159e-12
ENSG00000171303	KCNK3	4.57148924906565	4.57742591940876	2.78519278162641	5.5982031623718e-14	5.3836558087436e-12
ENSG00000214021	TTLL3	3.11001167492589	3.11101536383482	3.91021227327511	5.72408950136497e-14	5.47512238273033e-12
ENSG00000187634	SAMD11	8.82308752688574	8.8998251902805	3.34177427871861	5.75682582752557e-14	5.47698867901109e-12
ENSG00000169554	ZEB2	7.14178067417428	7.1756795811027	2.84605664562427	5.82147255765156e-14	5.4836148784159e-12
ENSG00000184349	EFNA5	2.981279423142	2.98165690144959	5.21436219441383	5.82543540003713e-14	5.4836148784159e-12
ENSG00000139767	SRRM4	3.61179214884126	3.61270298364308	4.54431746486314	5.89658953521039e-14	5.48966822590925e-12
ENSG00000125967	NECAB3	2.64342482469891	2.64365512683064	5.60094085217521	5.90657284084715e-14	5.48966822590925e-12
ENSG00000254377	MIR124-2HG	4.84189281191178	4.84929168897284	2.72635020364141	5.92815926369731e-14	5.48966822590925e-12
ENSG00000117069	ST6GALNAC5	3.47121579750792	3.47204386963664	4.55460854552603	5.955291819462e-14	5.48966822590925e-12
ENSG00000100604	CHGA	2.9995322407932	2.99967371737335	6.65260602963218	7.20093538932882e-14	6.51373796361179e-12
ENSG00000135363	LMO2	3.70582565066226	3.70838447119432	3.15347616448167	7.20456643823558e-14	6.51373796361179e-12
ENSG00000259803	SLC22A31	3.94861213672439	3.94924038586344	5.41089377945561	7.20988338349652e-14	6.51373796361179e-12
ENSG00000110881	ASIC1	3.89721943798437	3.89930078587228	3.62807480818595	7.21267145653152e-14	6.51373796361179e-12
ENSG00000116729	WLS	4.98941138060799	4.99450799789709	3.42376435485684	7.37850716602506e-14	6.62984954498747e-12
ENSG00000130635	COL5A1	2.92335249907127	2.92347857913239	6.72258360983555	7.96465456029697e-14	7.11514530469201e-12
ENSG00000177551	NHLH2	3.45781354530577	3.45975455171174	3.31256912970798	8.01009933391093e-14	7.11514530469201e-12
ENSG00000130066	SAT1	2.45900125596329	2.45909709074749	6.6682520514098	8.03858246440951e-14	7.11514530469201e-12
ENSG00000250742	LINC02381	9.85221140696731	9.92903046633174	4.36564840924748	8.44511270156745e-14	7.4379703006726e-12
ENSG00000137573	SULF1	3.65742077069176	3.65852428874011	4.31348470947669	8.95708300101299e-14	7.85002284093705e-12
ENSG00000177468	OLIG3	4.93268819343206	4.93970709480584	2.92760919349705	9.10085977422974e-14	7.9369311883981e-12
ENSG00000147488	ST18	9.25112796228303	9.38292601907394	3.01423640369568	9.40144089196895e-14	8.15907487361071e-12
ENSG00000105329	TGFB1	2.69491445434299	2.69503400060098	6.5504854597353	1.0875360852693e-13	9.39240509370201e-12
ENSG00000109991	P2RX3	5.39563217140843	5.40342576719094	3.19831691969395	1.11855986187279e-13	9.61367077419266e-12
ENSG00000203883	SOX18	6.18454034057163	6.19716303816501	3.28316483975858	1.17667757157072e-13	1.00645532095263e-11
ENSG00000128573	FOXP2	5.70163534212589	5.72232376756979	2.11549547723057	1.2157148245086e-13	1.03486997334127e-11
ENSG00000128683	GAD1	6.19876176024776	6.20864465347703	3.64773713845241	1.23358236754506e-13	1.04507923338068e-11
ENSG00000071246	VASH1	2.5350272340185	2.53522207855761	5.74121960906301	1.34259421925633e-13	1.13204235804689e-11
ENSG00000130707	ASS1	2.34410678625644	2.34413254294725	8.42679861481258	1.37838433890925e-13	1.15673753648748e-11
ENSG00000149527	PLCH2	4.90142959714171	4.90573972637923	3.55328865636728	1.38769365291169e-13	1.15908252483342e-11
ENSG00000171368	TPPP	3.63014654480214	3.63169094495047	3.78804347956355	1.4395025150443e-13	1.19633598447233e-11
ENSG00000158258	CLSTN2	4.31772705948584	4.31954173545624	4.24788818550003	1.44574355944888e-13	1.19633598447233e-11
ENSG00000076356	PLXNA2	4.37188599260245	4.37328955196739	4.65485355225819	1.45717653164102e-13	1.20021424418636e-11
ENSG00000101493	ZNF516	3.11084346364578	3.11161887536354	4.29089556004591	1.50812367449711e-13	1.2364529167271e-11
ENSG00000120738	EGR1	3.67058974675228	3.67144885448135	4.65518664861804	1.53549756126544e-13	1.25312096846209e-11
ENSG00000186212	SOWAHB	4.61430761349444	4.61919251830857	3.10860957045705	1.62970265432003e-13	1.32392876360766e-11
ENSG00000157335	CLEC18C	4.83651712460914	4.84391576111144	2.72107880599854	1.65278507281301e-13	1.33288830958437e-11
ENSG00000177108	ZDHHC22	2.63897162077938	2.63901922566975	7.84984033584156	1.65571534156678e-13	1.33288830958437e-11
ENSG00000164458	TBXT	5.1950738330423	5.20695950532839	2.41634701979746	1.66617027453003e-13	1.33526285379116e-11
ENSG00000169174	PCSK9	-2.36966837110801	-2.36970762716697	8.2693728512101	1.75050527300873e-13	1.39655781668602e-11
ENSG00000101203	COL20A1	4.44695846420947	4.45221793744497	2.8310927395084	1.82883277355698e-13	1.45253410153358e-11
ENSG00000149295	DRD2	3.68824448038661	3.69049847822951	3.32992437034459	1.87516092717395e-13	1.47994739750803e-11
ENSG00000133124	IRS4	-2.71208302148655	-2.71250303580908	5.17823633327457	1.8799848903199e-13	1.47994739750803e-11
ENSG00000183960	KCNH8	2.87039894405317	2.87144630105101	3.61114186986643	1.89384580960698e-13	1.48429122461312e-11
ENSG00000185361	TNFAIP8L1	3.09540352298339	3.09628467659671	4.0969186070468	1.94733667067577e-13	1.5195204696488e-11
ENSG00000146700	SSC4D	2.53901256661089	2.53929056132174	5.2139931770198	1.97121307861155e-13	1.53143457998158e-11
ENSG00000163449	TMEM169	3.2738809773716	3.27558950855586	3.30213048123515	2.00559240921309e-13	1.55136932836131e-11
ENSG00000139318	DUSP6	2.34252131510838	2.34261505432574	6.68827255153344	2.16996191820236e-13	1.67124642799733e-11
ENSG00000174498	IGDCC3	2.32018863369764	2.32023274731566	7.65316719948308	2.20047243152778e-13	1.68743987195305e-11
ENSG00000225792	SNX10-AS1	4.43543165577953	4.44282524904135	2.36402159236994	2.21062404461735e-13	1.68794902908958e-11
ENSG00000108309	RUNDC3A	2.8556318018872	2.85615183844979	4.62394890877137	2.2313293992548e-13	1.69647783513428e-11
ENSG00000107742	SPOCK2	3.19862903317702	3.19953921754122	4.12061659316746	2.37469780519586e-13	1.79779781498892e-11
ENSG00000223764	LINC02593	4.63041999066354	4.63939460293411	2.26380431213687	2.40679231680817e-13	1.80743079960865e-11
ENSG00000176884	GRIN1	3.65833990163748	3.66037421244889	3.44472540692508	2.40774042778511e-13	1.80743079960865e-11
ENSG00000149243	KLHL35	4.4200079355309	4.42414986726441	3.14494786770345	2.44121584382292e-13	1.82486012930477e-11
ENSG00000182580	EPHB3	3.53772045833945	3.54060200725092	2.84296500221373	2.4633218086118e-13	1.83368026347332e-11
ENSG00000138131	LOXL4	4.91990413138356	4.92674307377575	2.91296434304759	2.6233907660603e-13	1.94469771329078e-11
ENSG00000138316	ADAMTS14	3.10173600149939	3.10212907481827	5.23508303849325	2.64660154073537e-13	1.95376298801755e-11
ENSG00000112183	RBM24	5.51359614746938	5.52774576389638	2.47477311183594	2.76416494494243e-13	2.03211812130044e-11
ENSG00000058404	CAMK2B	5.1408473038869	5.15808076464594	1.81780989707987	2.85349065838177e-13	2.08915441577243e-11
ENSG00000103546	SLC6A2	4.42715500646553	4.43313092271624	2.64942443532916	2.87639245287686e-13	2.09729090693164e-11
ENSG00000229314	ORM1	5.71499317924928	5.72958200900315	2.62054379814093	2.89712900800026e-13	2.10378866046256e-11
ENSG00000182095	TNRC18	2.82173529863876	2.82207584190549	5.17624140633267	2.91547596585874e-13	2.10850540278833e-11
ENSG00000116574	RHOU	3.0283332494062	3.02900896326842	4.39812968330744	3.12343723700313e-13	2.24975999528432e-11
ENSG00000152128	TMEM163	3.27342360075326	3.27507919947901	3.39421006099522	3.17650372534761e-13	2.278757168454e-11
ENSG00000159674	SPON2	3.06448182732715	3.06592793041398	3.33200949340274	3.22081034686293e-13	2.3012625253429e-11
ENSG00000185269	NOTUM	7.98745522805096	8.00187296364432	4.88603271115132	3.35955391416185e-13	2.39079294747414e-11
ENSG00000167861	HID1	2.66540526800515	2.66584413447877	4.67971118626242	3.53878227757911e-13	2.50830579682909e-11
ENSG00000215218	UBE2QL1	4.19962881726245	4.20468548534897	2.65212105477502	3.77264442621891e-13	2.66345702328812e-11
ENSG00000143248	RGS5	-2.85854771486442	-2.85906126017331	5.0956849426724	3.82788231192443e-13	2.68783603635773e-11
ENSG00000074416	MGLL	4.36959217275057	4.37507895192431	2.69967914245173	3.83739167688642e-13	2.68783603635773e-11
ENSG00000166111	SVOP	6.47463351006365	6.51948071434519	1.79546619957597	3.86715184977281e-13	2.69805876703169e-11
ENSG00000106069	CHN2	5.3299508149449	5.3397399550577	2.7927750865538	3.97534099500205e-13	2.75643487779035e-11
ENSG00000165655	ZNF503	5.50252326027257	5.52171071484589	2.03724416029216	3.98180969924186e-13	2.75643487779035e-11
ENSG00000139437	TCHP	2.54703792524805	2.54750935038419	4.50779339398485	4.03002249439129e-13	2.7789972944851e-11
ENSG00000175274	TP53I11	2.45701013343314	2.45703675657245	8.50786009159468	4.09480403492849e-13	2.81276674074953e-11
ENSG00000147869	CER1	3.51548055922148	3.51658066674195	4.14122214149098	4.1673475466992e-13	2.85108433139756e-11
ENSG00000140839	CLEC18B	5.45685767804591	5.47139715043895	2.38853870604307	4.18263734750584e-13	2.85108433139756e-11
ENSG00000179772	FOXS1	5.88431304883872	5.9126444171134	1.85551114679864	4.23612134234542e-13	2.87652041227738e-11
ENSG00000184985	SORCS2	3.6217025664543	3.62343204940098	3.62777528567248	4.36496623065545e-13	2.95274198515556e-11
ENSG00000135925	WNT10A	12.3065396779198	144269488.114631	2.5624455350486	4.66474021923608e-13	3.14357550153141e-11
ENSG00000122367	LDB3	5.30063523242753	5.30487167017683	3.98090271080688	5.2164350703232e-13	3.50209797494792e-11
ENSG00000121966	CXCR4	3.8048692506573	3.80724602307039	3.32733007705109	5.25017613487234e-13	3.51149938404187e-11
ENSG00000187193	MT1X	-3.27579781336307	-3.27629249382621	5.73019755389984	5.85457712635249e-13	3.90107796460439e-11
ENSG00000183287	CCBE1	2.93420325349378	2.93502072391904	4.06386879161768	5.88882235337462e-13	3.90925516749581e-11
ENSG00000167600	CYP2S1	-2.30152608090549	-2.30155385219047	8.75305312255345	5.991558755309e-13	3.96266995597407e-11
ENSG00000115457	IGFBP2	2.31442428034809	2.31443950893851	9.19631456047485	6.19805846196695e-13	4.0840614109946e-11
ENSG00000125148	MT2A	-4.50752518843522	-4.51094175459874	4.27018409297438	6.34971624538197e-13	4.16855356906238e-11
ENSG00000015592	STMN4	3.60638987291459	3.60907002824686	2.98231251961936	6.44867427003996e-13	4.21795455655445e-11
ENSG00000064655	EYA2	3.43689276564992	3.43889918265954	3.25316958681553	6.48587654400324e-13	4.2267483367898e-11
ENSG00000255571	MIR9-3HG	4.92894019094533	4.93516114348926	3.06627971686813	6.67266596295775e-13	4.33260584478034e-11
ENSG00000125869	LAMP5	4.60608521753894	4.60902763258109	3.83563966911806	6.77859153571379e-13	4.38537898225033e-11
ENSG00000072952	IRAG1	3.05841823733697	3.05999296757332	3.23493026544887	7.8841502005733e-13	5.08213464559419e-11
ENSG00000124839	RAB17	-2.46563353168174	-2.46572945548237	7.05998621083317	8.09259813810417e-13	5.1976683564986e-11
ENSG00000261678	SCRT1	4.47866693287146	4.48385269386384	2.87013372307297	8.39246451186335e-13	5.37087540037989e-11
ENSG00000169231	THBS3	2.5524279534564	2.55278021422112	4.87833057575785	8.42950111662524e-13	5.37500899600857e-11
ENSG00000103260	METRN	2.92261921225314	2.92298616737221	5.18941775687377	8.45934752898882e-13	5.37500899600857e-11
ENSG00000205593	DENND6B	3.89413313461617	3.89691578437368	3.23360071590636	8.90831017526783e-13	5.6401333212879e-11
ENSG00000130518	IQCN	5.63173174708659	5.65996611701847	1.62668152382391	8.98623986828299e-13	5.66234301116057e-11
ENSG00000164929	BAALC	3.49493824070625	3.49700646976114	3.25537680950554	9.00704329244248e-13	5.66234301116057e-11
ENSG00000163032	VSNL1	-2.57405185761295	-2.57446258070475	5.15002552571302	9.0676080172861e-13	5.67403210613483e-11
ENSG00000125968	ID1	2.91280815282997	2.91286987715955	7.74571848585014	9.08942246219114e-13	5.67403210613483e-11
ENSG00000135902	CHRND	7.65694358911166	7.70610901257063	2.82195037035583	9.13911557184343e-13	5.68510507477855e-11
ENSG00000246985	SOCS2-AS1	4.15535905512249	4.15982926440369	2.79586157857215	9.17515630281461e-13	5.68763783217334e-11
ENSG00000135596	MICAL1	2.15504857794414	2.15507911784602	7.99728593212025	9.40593158309654e-13	5.81044891648856e-11
ENSG00000059915	PSD	2.75661457975578	2.75724099633685	4.25398155743578	9.99781310054401e-13	6.15470909590929e-11
ENSG00000141526	SLC16A3	3.16642825389847	3.1674463827325	3.9396695735839	1.01670022448678e-12	6.23728058408427e-11
ENSG00000144583	MARCHF4	2.88527470617323	2.88623656806764	3.78056778569919	1.02185332584712e-12	6.24735138149352e-11
ENSG00000157322	CLEC18A	3.92997542560928	3.93373875154646	2.81334594880936	1.04188729160831e-12	6.3480194537683e-11
ENSG00000163909	HEYL	2.71177952240537	2.71212871938137	5.01608893322387	1.0810056154936e-12	6.56388085503299e-11
ENSG00000132669	RIN2	5.37160604535828	5.38887388701757	2.05474471239145	1.11341183505073e-12	6.737656448091e-11
ENSG00000171246	NPTX1	3.52534881283222	3.52657264848125	3.99907334655843	1.13072810554008e-12	6.81924872056389e-11
ENSG00000101224	CDC25B	2.10306123410608	2.10313711116662	6.64924356642742	1.20153626085105e-12	7.22180122189225e-11
ENSG00000158710	TAGLN2	2.05597421864698	2.05601460813597	7.48018832562734	1.20647746537513e-12	7.22708437255521e-11
ENSG00000183762	KREMEN1	2.9505683410732	2.9514892746092	3.88195596122924	1.23777095240207e-12	7.38965872959238e-11
ENSG00000265298	LOC101929240	5.05533510898007	5.06976386807314	2.0047457422676	1.26817963206101e-12	7.54588088093557e-11
ENSG00000139970	RTN1	2.93068731372729	2.93205474140072	3.3312514697722	1.36813677779456e-12	8.11350713791436e-11
ENSG00000176788	BASP1	2.07320073364047	2.07322541163574	8.2359339342428	1.3741395162062e-12	8.12096001927204e-11
ENSG00000112773	TENT5A	3.06419203906335	3.06554926750853	3.43823359776478	1.37852280693618e-12	8.12096001927204e-11
ENSG00000182809	CRIP2	3.16981337590973	3.17056285936394	4.38977477520266	1.52239725156167e-12	8.93893382921904e-11
ENSG00000089225	TBX5	8.49907693615305	8.63071754394734	2.28818989184873	1.61169987053058e-12	9.43215539362154e-11
ENSG00000169184	MN1	2.91363692819274	2.91439131918432	4.16376885278333	1.61918195753861e-12	9.44487416608835e-11
ENSG00000184731	FAM110C	-3.03275270765848	-3.03423061592734	3.82018218698895	1.63630034577298e-12	9.51353576851215e-11
ENSG00000184113	CLDN5	4.64517943905956	4.65149254051398	2.76912382801375	1.70142798174615e-12	9.85496145453366e-11
ENSG00000166897	ELFN2	4.15867661681039	4.16210684641614	3.17361380385277	1.70610315777436e-12	9.85496145453366e-11
ENSG00000204612	FOXB2	5.74558759356686	5.75760263320686	2.92420753211705	1.90569441338827e-12	1.09481320687343e-10
ENSG00000165458	INPPL1	2.05997663810644	2.06000724123405	7.91985758352928	1.90766170609164e-12	1.09481320687343e-10
ENSG00000145198	VWA5B2	5.45555183651157	5.46099470784509	3.77363628625015	1.98916791076937e-12	1.13791917364945e-10
ENSG00000118785	SPP1	-2.0878881536268	-2.08802005883331	6.08678497069766	2.09631447579909e-12	1.19536957817121e-10
ENSG00000206077	ZDHHC11B	3.19265186431543	3.19357155813609	4.10459707284305	2.12346964957177e-12	1.20698557621506e-10
ENSG00000116525	TRIM62	2.53815640463545	2.53838025914818	5.52496549451656	2.15445224851583e-12	1.22069617685813e-10
ENSG00000173546	CSPG4	2.93564579099995	2.93622620674019	4.54052655110396	2.23873106346952e-12	1.2644210904821e-10
ENSG00000196482	ESRRG	4.92531373347441	4.93685970469107	2.19113997631912	2.25954598143727e-12	1.27213868847311e-10
ENSG00000011028	MRC2	2.19496516140742	2.1950505807282	6.55889275180279	2.28339374658079e-12	1.28150972067567e-10
ENSG00000265972	TXNIP	2.33254349274318	2.33285845231118	4.81868906426131	2.33203055949659e-12	1.30469043031459e-10
ENSG00000230148	HOXB-AS1	14.1668380759215	144269489.975136	4.41012988851131	2.38794691808317e-12	1.33178569340494e-10
ENSG00000182253	SYNM	2.68586534022698	2.68641384807787	4.35382354037292	2.53380722123e-12	1.40871763352821e-10
ENSG00000197921	HES5	9.4742004880774	9.53428065940916	4.33210373773933	2.57632043866023e-12	1.42789149296586e-10
ENSG00000129757	CDKN1C	2.57262414601756	2.57300392655307	4.80307644511677	2.63694977976439e-12	1.45695569974498e-10
ENSG00000197381	ADARB1	2.20208394558812	2.20225749824586	5.54531485832749	2.77505171479279e-12	1.52851223089407e-10
ENSG00000196358	NTNG2	5.78710397372898	5.79202419716959	4.25570735067246	2.78956109296965e-12	1.53176177175997e-10
ENSG00000178573	MAF	2.93544319591133	2.93694769047861	3.15695631626304	2.82294455413377e-12	1.54532327884905e-10
ENSG00000105974	CAV1	-2.77321629447534	-2.77390396242002	4.3965258603389	2.8341712281836e-12	1.54670982578572e-10
ENSG00000198729	PPP1R14C	5.13152681785267	5.14341883007051	2.34852677034941	2.8764602547479e-12	1.56498790190275e-10
ENSG00000189120	SP6	3.31420111360622	3.31621150550827	3.14683092768799	2.93549975710093e-12	1.59224012739581e-10
ENSG00000205358	MT1H	-4.71937611243465	-4.73307533306384	2.42832730837088	2.98704487304432e-12	1.6152740223809e-10
ENSG00000090539	CHRD	3.24100950491477	3.24324305391722	2.90544836246979	3.07735346279965e-12	1.65850554114537e-10
ENSG00000182379	NXPH4	3.43903698579001	3.44168951444196	2.84641765764407	3.08563506334168e-12	1.65850554114537e-10
ENSG00000137857	DUOX1	3.92083734974048	3.92579857772769	2.39774765515324	3.23214532064621e-12	1.73202100601255e-10
ENSG00000180592	SKIDA1	2.64535979195961	2.64607896162656	3.94467568748391	3.39549399604746e-12	1.81409110161202e-10
ENSG00000101197	BIRC7	6.24532090591654	6.30472255704175	1.16492317318678	3.46793792860882e-12	1.84724801460717e-10
ENSG00000142669	SH3BGRL3	2.34099398916925	2.34105558977239	7.18452166121966	3.57880967851525e-12	1.89696859693644e-10
ENSG00000151468	CCDC3	2.6342041935368	2.63509158449179	3.61835394114839	3.58379268788626e-12	1.89696859693644e-10
ENSG00000161940	BCL6B	3.09459646056962	3.09625223231985	3.20243819087113	3.59326860304412e-12	1.89696859693644e-10
ENSG00000159173	TNNI1	3.77295353795526	3.77844600620285	2.1510105033049	3.94333047211309e-12	2.07561516063207e-10
ENSG00000146966	DENND2A	2.47515539172161	2.47545201674929	5.05619633832808	3.95971068621328e-12	2.07808887369972e-10
ENSG00000055118	KCNH2	2.64739985328634	2.64775028888006	4.98273536506842	3.97594683290252e-12	2.08047265012261e-10
ENSG00000079689	SCGN	11.7396149229461	144269487.54757	2.00348890409509	3.99710873675036e-12	2.08531364277582e-10
ENSG00000166450	PRTG	4.48475730511496	4.48762859289704	3.74454143608052	4.01272712824364e-12	2.08531364277582e-10
ENSG00000117318	ID3	2.38106390527367	2.38111786095137	7.45291072645609	4.02036186539321e-12	2.08531364277582e-10
ENSG00000167535	CACNB3	2.73811109288503	2.73883535032005	4.02614314178324	4.2773880900725e-12	2.21218056716511e-10
ENSG00000104419	NDRG1	2.67542598060182	2.67631500217233	3.66618479084275	4.3079877020764e-12	2.21565029964899e-10
ENSG00000130827	PLXNA3	2.13267484778355	2.13279408434446	6.03219168149239	4.30900457354027e-12	2.21565029964899e-10
ENSG00000175906	ARL4D	2.55185784179836	2.55250137889216	3.99891275976958	4.35828265821965e-12	2.23453045453561e-10
ENSG00000168060	NAALADL1	3.39424485512179	3.39666991480737	2.91919691306454	4.5513989206389e-12	2.32683730451399e-10
ENSG00000253305	PCDHGB6	2.62789168989634	2.62826838126067	4.88420493575488	4.59335233901237e-12	2.3415567754547e-10
ENSG00000132975	GPR12	5.85771141957729	5.88113819292572	2.08155728295759	4.61457768511402e-12	2.34565575988182e-10
ENSG00000103056	SMPD3	3.69000948911452	3.69257643399026	3.15401799387026	4.71783593078428e-12	2.39131108389126e-10
ENSG00000102181	CD99L2	2.1172783951476	2.11746220880473	5.40377519764614	4.73740436865043e-12	2.3944079864392e-10
ENSG00000117707	PROX1	3.28009940592715	3.28306748110734	2.51660102905867	4.90402406990239e-12	2.47160034639188e-10
ENSG00000129009	ISLR	4.66542618512826	4.67397603942278	2.35312976333425	4.95703951259043e-12	2.49074859671956e-10
ENSG00000128610	FEZF1	2.71007314740105	2.7106251228381	4.4200427203616	4.97001715381622e-12	2.49074859671956e-10
ENSG00000127241	MASP1	2.96488344385896	2.96634228196503	3.22321939991157	5.00180136507305e-12	2.49963618219142e-10
ENSG00000054277	OPN3	2.87863318436999	2.88042971971912	2.88583689278739	5.12985155826674e-12	2.55644787319674e-10
ENSG00000250021	ARPIN-AP3S2	8.2208422902763	8.47299129858777	1.66770998594915	5.36774020526348e-12	2.66752698301236e-10
ENSG00000172985	SH3RF3	3.90217114287609	3.90541837782911	3.00332725273457	5.68669549576287e-12	2.81816154777485e-10
ENSG00000170091	NSG2	5.13710872613739	5.15620515819412	1.66971783825997	5.7499764725511e-12	2.84160642842102e-10
ENSG00000133612	AGAP3	2.19612560202837	2.19618642477091	7.08876176715321	5.8934278475891e-12	2.90443143591295e-10
ENSG00000173376	NDNF	4.45095334705137	4.46345450479503	1.61402554678849	5.92512286260963e-12	2.91198510631734e-10
ENSG00000180447	GAS1	3.01907994428225	3.0205106304704	3.32173735834744	6.00803256661863e-12	2.94459799979923e-10
ENSG00000141540	TTYH2	2.13160497291761	2.13189844955886	4.71995467641451	6.06538239402178e-12	2.96453896077037e-10
ENSG00000162706	CADM3	2.18267213464417	2.1829374040663	4.92226988447889	6.25701806610087e-12	3.04982488805481e-10
ENSG00000099994	SUSD2	3.65499569091411	3.65764027777547	3.07384457173426	6.46072852689577e-12	3.14051424103833e-10
ENSG00000119630	PGF	2.77628133954068	2.77717322121764	3.75836075897903	6.64955214293643e-12	3.22349270231558e-10
ENSG00000139910	NOVA1	2.36956712934391	2.36999234566736	4.45880298732982	6.66935682804208e-12	3.22430780781784e-10
ENSG00000130433	CACNG6	3.62606639133773	3.63130948836547	2.06916741417367	6.69408171716977e-12	3.22749072710481e-10
ENSG00000108830	RND2	1.99607798252315	1.99610340667062	8.11551408738246	7.01635689532971e-12	3.37372987904894e-10
ENSG00000151892	GFRA1	3.17438935650627	3.17639597368403	2.95080758847262	7.27109710641441e-12	3.48679484151533e-10
ENSG00000124126	PREX1	3.11792009682717	3.11812519298858	6.23019262387301	7.32399526733247e-12	3.50272042476108e-10
ENSG00000144681	STAC	-2.33840837381202	-2.33924844516246	3.84219325436533	7.53375386413848e-12	3.59337841814712e-10
ENSG00000171298	GAA	2.06686383030107	2.06692955345227	6.82278577320977	7.85340813412428e-12	3.73582845225147e-10
ENSG00000034053	APBA2	2.11697341171164	2.11714274765784	5.52092370194552	8.07800940988955e-12	3.83242307763587e-10
ENSG00000170370	EMX2	11.7228372691114	144269487.530787	1.99035742512201	8.42406346226407e-12	3.98597109194522e-10
ENSG00000198797	BRINP2	3.61470881840657	3.61910510791807	2.32712930788411	8.75780384556642e-12	4.13289358664383e-10
ENSG00000157873	TNFRSF14	5.64032608654303	5.67852343848543	1.20740144314659	8.87930173956041e-12	4.17914437165395e-10
ENSG00000054598	FOXC1	5.01843877614492	5.03461505450793	1.78933629367509	9.03547354506143e-12	4.24142770026881e-10
ENSG00000229847	EMX2OS	11.4981483009555	144269487.306026	1.76338354226776	9.18610089444025e-12	4.30078739507859e-10
ENSG00000161896	IP6K3	4.80484882433283	4.81917593700198	1.77161340067098	9.41598043169702e-12	4.3968427259927e-10
ENSG00000196549	MME	-2.67741188028689	-2.67814289901101	4.41197301253719	9.51200408725611e-12	4.43005405016684e-10
ENSG00000118523	CCN2	-2.15368902639549	-2.15379830427524	6.58133090202188	9.87972730683285e-12	4.58930100563612e-10
ENSG00000108819	PPP1R9B	2.66355813398394	2.66400075800383	4.66670799097344	9.93492009811865e-12	4.60292092358409e-10
ENSG00000125414	MYH2	-3.90571868960219	-3.91374685083004	2.17284169719648	1.00469397424523e-11	4.6427299989083e-10
ENSG00000258334	TROAP-AS1	4.745795857419	4.75576780750545	2.24169963272537	1.01310636865713e-11	4.66947549346607e-10
ENSG00000245870	LINC00682	11.4572333326645	144269487.265097	1.72419304333559	1.03979762025181e-11	4.76898835781127e-10
ENSG00000266714	MYO15B	2.45818747752633	2.45887167539563	3.81310235145479	1.04005816583147e-11	4.76898835781127e-10
ENSG00000168487	BMP1	3.62141199591441	3.62234673528563	4.5044781696008	1.05438755790576e-11	4.82226453539881e-10
ENSG00000087253	LPCAT2	2.86467082540849	2.86616408889998	3.12654956402202	1.05976853898566e-11	4.83444668643432e-10
ENSG00000013364	MVP	3.48502049519751	3.48924004241479	2.20139563683289	1.07604389873291e-11	4.89613734075633e-10
ENSG00000255399	TBX5-AS1	5.5235244604631	5.559104556541	1.18014136983165	1.11038368059221e-11	5.03949899525919e-10
ENSG00000206262	FOXL2NB	-3.0110748120844	-3.01383839354696	2.93998192813705	1.12337445270073e-11	5.08548470432536e-10
ENSG00000062096	ARSF	11.2479864481151	144269487.05577	1.5172617466908	1.1381574022012e-11	5.13932952856893e-10
ENSG00000058085	LAMC2	-2.27301847693059	-2.2735899722133	4.21604159446206	1.14165225253687e-11	5.1420595506034e-10
ENSG00000166073	GPR176	-1.95842536445316	-1.95848138933868	7.37798285745789	1.20210798507109e-11	5.40068261676763e-10
ENSG00000129221	AIPL1	4.46030976563518	4.47045050938615	1.90732011112558	1.2186650077123e-11	5.46127686453641e-10
ENSG00000173267	SNCG	2.78030798358837	2.7810433318593	4.05880096114946	1.26223858777462e-11	5.64233334550209e-10
ENSG00000102195	GPR50	3.24365936472285	3.24579268483366	2.97317172408576	1.26890536636876e-11	5.6579186398663e-10
ENSG00000205356	TECPR1	2.11341872424493	2.11365385124171	5.02867225737493	1.27901364371829e-11	5.68873293384804e-10
ENSG00000085117	CD82	2.9428174646764	2.94349657330248	4.31458891242469	1.30104998319985e-11	5.7723142770844e-10
ENSG00000104888	SLC17A7	3.15577088712841	3.15808447757165	2.77383354140565	1.31372531509485e-11	5.81405151264987e-10
ENSG00000114315	HES1	2.23974283086216	2.24017573672546	4.27677464034061	1.31872154363384e-11	5.81774139068369e-10
ENSG00000272899	ATP6V1FNB	4.06840906918284	4.07837046450635	1.55500181134185	1.32109916352999e-11	5.81774139068369e-10
ENSG00000188290	HES4	6.44601208224171	6.45141866608827	4.74870434106152	1.33234474075878e-11	5.85253803755989e-10
ENSG00000272636	DOC2B	2.60495846446904	2.60574262460424	3.75984880109688	1.33558003667546e-11	5.85253803755989e-10
ENSG00000139329	LUM	11.1890868429532	144269486.996845	1.45995798828885	1.36008594266459e-11	5.94527985404072e-10
ENSG00000163623	NKX6-1	6.57127286331969	6.6031203095194	2.34346497270471	1.37190540944515e-11	5.9822473380977e-10
ENSG00000100314	CABP7	3.1887849761223	3.19074886511634	3.024500972917	1.38143366813209e-11	6.00906757695306e-10
ENSG00000108387	SEPTIN4	2.54320097081839	2.5437399919174	4.2634079449189	1.46563362693675e-11	6.35977752605653e-10
ENSG00000176928	GCNT4	-3.87385191464367	-3.87571865089584	4.29558229300964	1.48733464749962e-11	6.43824104955369e-10
ENSG00000012779	ALOX5	3.30634958595926	3.3093729134601	2.52558301040108	1.50253277503136e-11	6.48824286421918e-10
ENSG00000137872	SEMA6D	3.66966059947866	3.67192192149982	3.29962374509054	1.52179123973001e-11	6.55549344940356e-10
ENSG00000259974	LINC00261	6.5278705942188	6.56643334258319	2.03852729339907	1.54895010695671e-11	6.65636989199682e-10
ENSG00000008441	NFIX	4.10861466361123	4.11482862721332	2.23828208669691	1.55746023394029e-11	6.67681325832087e-10
ENSG00000088992	TESC	2.40888965269013	2.40943322809604	4.13394513157939	1.56795647493913e-11	6.70565231866398e-10
ENSG00000120949	TNFRSF8	-2.24606360178017	-2.24635224688383	5.39678580125543	1.58684369314038e-11	6.77015255267639e-10
ENSG00000049540	ELN	2.39270633852865	2.39341829668646	3.75888630949899	1.64736595678096e-11	7.01155209021293e-10
ENSG00000101463	SYNDIG1	2.54978576420233	2.55059283562873	3.70628515712	1.7198271580995e-11	7.30249283287546e-10
ENSG00000141314	RHBDL3	1.98418627136415	1.9843482771314	5.45266364029107	1.82328667074670e-11	7.72335551410824e-10
ENSG00000198417	MT1F	-3.90674083996145	-3.91186127766019	3.04293632023213	1.84170653283865e-11	7.77551604329563e-10
ENSG00000162761	LMX1A	11.2145039433992	144269487.022273	1.48687240907793	1.8443413918671e-11	7.77551604329563e-10
ENSG00000171004	HS6ST2	2.1181937951133	2.11846806285691	4.82847374735804	1.86752251735946e-11	7.85463194003363e-10
ENSG00000065320	NTN1	2.21590252193714	2.21631846517532	4.26798136640228	1.92584061931399e-11	8.08080907033376e-10
ENSG00000184557	SOCS3	-2.25871192880518	-2.25916907905444	4.76521894529745	1.94041146619246e-11	8.12279068118355e-10
ENSG00000197467	COL13A1	2.85671163674823	2.85847065368186	2.89236100714978	2.02659181884063e-11	8.46363733544452e-10
ENSG00000119547	ONECUT2	3.11825796555672	3.11930572306202	3.84285988436076	2.08022153936937e-11	8.65744337524754e-10
ENSG00000101204	CHRNA4	2.88184270330676	2.8837177316246	2.79880490316146	2.08273046180987e-11	8.65744337524754e-10
ENSG00000142871	CCN1	-1.8266120428716	-1.82667587093474	6.86035940903343	2.15468360149402e-11	8.93565873057811e-10
ENSG00000183783	KCTD8	2.74897945137733	2.75053231461451	2.98696111774568	2.20998034000708e-11	9.14366516955021e-10
ENSG00000099864	PALM	1.94883528168828	1.94898879174783	5.44462409223948	2.24813569959821e-11	9.27994947367792e-10
ENSG00000196139	AKR1C3	3.38110366326608	3.38463255466128	2.40793113321343	2.45004718973887e-11	1.00899975816306e-09
ENSG00000128591	FLNC	2.22372696705212	2.22374702766419	8.63556880353208	2.50937770996310e-11	1.03104708632687e-09
ENSG00000149591	TAGLN	-1.96504272203739	-1.96508999599128	7.5490167748817	2.52049489280747e-11	1.0332286782935e-09
ENSG00000197747	S100A10	-1.89931259875142	-1.89949076477784	5.52139471682332	2.54286012861293e-11	1.04000056432535e-09
ENSG00000197558	SSPOP	3.89328024017522	3.90147092677221	1.66554043447234	2.62940617006040e-11	1.07293039384277e-09
ENSG00000185811	IKZF1	3.49884274914324	3.50294576815052	2.28378651963168	2.65789660259113e-11	1.08207410656062e-09
ENSG00000005108	THSD7A	3.41011507250547	3.41431801512048	2.16139288706713	2.70147628653309e-11	1.0973051281669e-09
ENSG00000015153	YAF2	4.13847887811396	4.14907817678314	1.53930990131959	2.75953555818082e-11	1.11802908754779e-09
ENSG00000170382	LRRN2	2.44229767530332	2.44275005222777	4.41205584229606	2.76506547423432e-11	1.11802908754779e-09
ENSG00000261949	GFY	3.74542882014745	3.75049796157277	2.23422573060588	2.78463836038415e-11	1.12243761071578e-09
ENSG00000188175	HEPACAM2	10.9916135011475	144269486.799281	1.26597794501849	2.7885864984339e-11	1.12243761071578e-09
ENSG00000112238	PRDM13	5.39237224665279	5.43332550266276	0.858165278451816	2.82229371764353e-11	1.13344080204506e-09
ENSG00000228278	ORM2	3.99345639956309	4.00265712897064	1.62048505119832	2.88495961661916e-11	1.15599812025386e-09
ENSG00000148516	ZEB1	8.18315487885014	8.20797888659791	4.31291529110411	2.90785680396734e-11	1.16255461571647e-09
ENSG00000082397	EPB41L3	2.3695450704996	2.3698762199814	4.78293403670901	2.95895608889683e-11	1.18033156451936e-09
ENSG00000261308	FIGNL2	2.03021157961248	2.03050767575249	4.62571701702917	3.08043398500249e-11	1.22497410945295e-09
ENSG00000043143	JADE2	-1.77590018244033	-1.77597671461245	6.64564296900147	3.0846405544091e-11	1.22497410945295e-09
ENSG00000104313	EYA1	3.10680440765392	3.10996802128448	2.27725450498681	3.13638525199517e-11	1.2427489981792e-09
ENSG00000107317	PTGDS	5.12448571360351	5.15111614302289	1.20657515598718	3.2474864286616e-11	1.28054905502828e-09
ENSG00000139438	FAM222A	2.45646749832459	2.45730766784532	3.55917532439454	3.25639213726818e-11	1.28054905502828e-09
ENSG00000123146	ADGRE5	2.76579849577856	2.76706202304365	3.21102759202543	3.25670524426098e-11	1.28054905502828e-09
ENSG00000135502	SLC26A10	4.0627307092878	4.07084028783399	1.8144891767772	3.26057400892479e-11	1.28054905502828e-09
ENSG00000100968	NFATC4	1.87891847923116	1.87901709404856	6.03198790531158	3.29059580977021e-11	1.28949317294321e-09
ENSG00000138764	CCNG2	2.42959811153647	2.43012479343259	4.18769729138575	3.38286467362906e-11	1.32273726172603e-09
ENSG00000197587	DMBX1	4.85500183596073	4.87111676461692	1.63568110650787	3.41535212602616e-11	1.33251161566078e-09
ENSG00000225783	MIAT	1.87295660565888	1.87296887809167	9.0497236214032	3.46336221315611e-11	1.34828615173436e-09
ENSG00000198937	CCDC167	3.0670914346186	3.06856110786494	3.34180971678787	3.58478660781069e-11	1.39250957509956e-09
ENSG00000204060	FOXO6	2.84905558078174	2.85085448896155	2.83211431489892	3.68027843641143e-11	1.42648875081037e-09
ENSG00000134138	MEIS2	4.19699872077962	4.20884936274206	1.41679880654282	3.83658597163289e-11	1.48384132655045e-09
ENSG00000070729	CNGB1	11.3340088313302	144269487.141826	1.59746681592805	4.01659647832412e-11	1.55009258017059e-09
ENSG00000105464	GRIN2D	2.27607488022773	2.27635150081667	4.95171828889976	4.1834667017803e-11	1.61099688509466e-09
ENSG00000274588	DGKK	-2.53386263287321	-2.534497985552	4.62284117445498	4.21998824514014e-11	1.62155099069737e-09
ENSG00000101489	CELF4	2.80515068531922	2.80677066525522	2.90545586641841	4.23215167489771e-11	1.62272005276089e-09
ENSG00000169862	CTNND2	1.92763353031274	1.92777805764805	5.52382558299662	4.28310189892474e-11	1.63872399750043e-09
ENSG00000055732	MCOLN3	2.25283206770211	2.25327550007477	4.24166358546409	4.29397682105379e-11	1.63935926230403e-09
ENSG00000139219	COL2A1	1.90204785758236	1.90216793436267	5.7889428765601	4.37148906626931e-11	1.66537820081364e-09
ENSG00000137801	THBS1	-2.24704070769297	-2.24727965116314	5.54776911029826	4.40519998342369e-11	1.67463489113442e-09
ENSG00000168234	TTC39C	-1.92975270845262	-1.92998946413216	5.17377716635349	4.47344543339739e-11	1.6969524031039e-09
ENSG00000167123	CERCAM	2.97376787048411	2.97532717872987	3.1885240898435	4.59971632995643e-11	1.74113943034585e-09
ENSG00000111879	FAM184A	2.31217425736451	2.31300764156755	3.42872504026572	4.6363388042382e-11	1.75127608633125e-09
ENSG00000128285	MCHR1	2.95390722097412	2.9552606951338	3.3454040818403	4.68185849731978e-11	1.76472340097068e-09
ENSG00000088881	EBF4	3.39133998570843	3.39600026638552	2.0428280468665	4.78566535467816e-11	1.79891000938933e-09
ENSG00000112419	PHACTR2	-2.15740469742193	-2.15756367138204	6.02489337436724	4.79277918301693e-11	1.79891000938933e-09
ENSG00000143632	ACTA1	-2.35465783043145	-2.3548771127243	5.65975847205292	4.82028344495005e-11	1.80542447934961e-09
ENSG00000167306	MYO5B	2.09453966523643	2.09470407942492	5.51328299375158	4.87495288322532e-11	1.82206484759373e-09
ENSG00000126218	F10	3.68674105656031	3.69371383253381	1.71859802762815	5.02670057530561e-11	1.87484339486922e-09
ENSG00000113555	PCDH12	4.05251111640521	4.05984426367574	1.96411326576089	5.05029381799818e-11	1.87970245430974e-09
ENSG00000185046	ANKS1B	2.73212734496786	2.73370102016257	2.89048865159898	5.12981417560658e-11	1.90531365340745e-09
ENSG00000123307	NEUROD4	10.8093192120153	144269486.616892	1.08775226310902	5.34584041990536e-11	1.98141347730284e-09
ENSG00000139263	LRIG3	2.4952287929539	2.49582785843753	4.04110168556494	5.48747631443072e-11	2.0296817278594e-09
ENSG00000171388	APLN	2.40278979198626	2.40340471611714	3.9206051213265	5.62515019929155e-11	2.07628728621568e-09
ENSG00000152492	CCDC50	2.1798746085161	2.18010129508486	5.12615852384365	5.72958338593969e-11	2.11045585961186e-09
ENSG00000147234	FRMPD3	2.84314649571397	2.84485335113919	2.87614937319255	5.77989672397486e-11	2.12458972347597e-09
ENSG00000141736	ERBB2	-1.76992396360348	-1.769937262579	9.271830223623	5.79779441388272e-11	2.12677444159562e-09
ENSG00000140937	CDH11	2.12054047078511	2.12092562074853	4.33766561726077	5.94061132336928e-11	2.17467934267619e-09
ENSG00000183908	LRRC55	2.66854668173406	2.66986631895199	3.17764288317113	5.98266949054748e-11	2.18557849910329e-09
ENSG00000148926	ADM	-2.05972352525846	-2.06004323768332	5.01113524547804	6.086836819084e-11	2.21907610344925e-09
ENSG00000176076	KCNE5	2.32864453823725	2.32914530038856	4.13829682250241	6.13159053554316e-11	2.23082059750201e-09
ENSG00000143032	BARHL2	6.71279992337569	6.77968085958042	1.44370803113457	6.45388046054388e-11	2.34328545456196e-09
ENSG00000002586	CD99	1.75415653475758	1.75421527607149	6.65031641412655	6.5424464710268e-11	2.37060417853437e-09
ENSG00000124772	CPNE5	3.71428475499098	3.72002779785482	2.00321407282679	6.57249920444294e-11	2.37665311679358e-09
ENSG00000167080	B4GALNT2	10.8239517515879	144269486.631532	1.09986428681262	6.65305669435745e-11	2.40090327889074e-09
ENSG00000137331	IER3	1.99066557678246	1.99085768633063	5.14841757702676	6.73813566614984e-11	2.42668363636583e-09
ENSG00000168952	STXBP6	-2.50948736547698	-2.51034988273289	3.91372177584497	6.80157835621832e-11	2.44452074407473e-09
ENSG00000065717	TLE2	-2.20721450969762	-2.20796986726279	3.9182979871582	6.81998493638676e-11	2.44452074407473e-09
ENSG00000179046	TRIML2	-2.03966788320167	-2.03983177203893	5.89377233065376	6.84066695531519e-11	2.44452074407473e-09
ENSG00000150687	PRSS23	2.15422187640754	2.15461142724925	4.33629424053488	6.84262453234341e-11	2.44452074407473e-09
ENSG00000008710	PKD1	1.85264596361273	1.85267600987336	7.72490044410356	7.166049038532e-11	2.55493343576198e-09
ENSG00000100626	GALNT16	2.15010303507963	2.15050549908442	4.30879329644674	7.32747832712622e-11	2.60726333835805e-09
ENSG00000065609	SNAP91	3.58257268367182	3.58699577834758	2.27089049162759	7.54481586075073e-11	2.67923790376479e-09
ENSG00000141052	MYOCD	-3.05960016318471	-3.06306200740636	2.52492822009392	7.56280741267997e-11	2.68027702547787e-09
ENSG00000100292	HMOX1	-2.00911286947578	-2.00935092615072	5.38265950790556	7.64634886200449e-11	2.70449687085332e-09
ENSG00000143847	PPFIA4	2.41348152836721	2.41393616899163	4.35515095900619	7.86410272622977e-11	2.77599705560226e-09
ENSG00000164853	UNCX	4.75099025290947	4.77298570985976	1.10345605897347	8.10310554057878e-11	2.85470001331559e-09
ENSG00000149571	KIRREL3	4.60320323139327	4.61917346923887	1.40859757799994	8.17679295711561e-11	2.8749668675898e-09
ENSG00000088305	DNMT3B	-1.77682139656398	-1.7768250958156	11.0374299031142	8.21547750700218e-11	2.88287101236836e-09
ENSG00000250510	GPR162	2.24177023596273	2.24244634036338	3.64782834841719	8.3490477900093e-11	2.9239745911822e-09
ENSG00000185924	RTN4RL1	5.13222673334897	5.1519652267053	1.64722390582506	8.62136615588305e-11	3.01341307032054e-09
ENSG00000020577	SAMD4A	-2.58670087976528	-2.58757960811709	3.94928671220443	8.81913267707938e-11	3.07649391093959e-09
ENSG00000106366	SERPINE1	-3.23816756583655	-3.23973698514782	3.84418861456499	8.93269186540493e-11	3.11001019525282e-09
ENSG00000230316	FEZF1-AS1	2.41306021015833	2.4136929183373	3.92561507511014	9.07735786145806e-11	3.15114631147404e-09
ENSG00000164976	MYORG	2.33637846263415	2.33669634042233	4.84127743691468	9.08626866272937e-11	3.15114631147404e-09
ENSG00000143669	LYST	4.45901307969202	4.47398160006138	1.37816081095319	9.32309786974717e-11	3.22698899223097e-09
ENSG00000116991	SIPA1L2	1.9027239352779	1.90282858739414	5.93825558175446	9.37031171227092e-11	3.23703331403907e-09
ENSG00000186998	EMID1	2.44740322639908	2.44830160601461	3.42689845361986	9.62690735255179e-11	3.31923078893893e-09
ENSG00000221866	PLXNA4	2.79438749197064	2.79514296467624	4.04013047764227	9.66506879457397e-11	3.32594272580784e-09
ENSG00000165675	ENOX2	1.92490924288281	1.92505591149401	5.53817837477872	9.78946253584162e-11	3.36224571380615e-09
ENSG00000180660	MAB21L1	8.11024891292269	8.1992512999001	2.43770877014064	9.84454286706793e-11	3.37464859630069e-09
ENSG00000149633	KIAA1755	5.38030657196975	5.40702279249211	1.43135801404884	1.01668741443113e-10	3.47843957502774e-09
ENSG00000144857	BOC	2.6327755507519	2.63342499509328	4.0895616250034	1.03172185069984e-10	3.52310238882934e-09
ENSG00000215769	ARHGAP27P1-BPTFP1-KPNA2P3	2.59431915857879	2.59501853560107	3.91556216769856	1.03518671854866e-10	3.52816224323738e-09
ENSG00000130222	GADD45G	3.1330796095004	3.13351468533656	5.14661358676703	1.04254546137451e-10	3.54399177258661e-09
ENSG00000187553	CYP26C1	7.18820180090791	7.22690501939578	2.68233530758599	1.0438152373871e-10	3.54399177258661e-09
ENSG00000011347	SYT7	1.88736947505604	1.88758427790976	4.93213262566122	1.05216109307513e-10	3.56552342988564e-09
ENSG00000157240	FZD1	3.39147305972103	3.39434829390637	2.68486936613455	1.09384590744833e-10	3.69973622422304e-09
ENSG00000175426	PCSK1	3.04809175515562	3.05077041003497	2.43093304627768	1.1403717469334e-10	3.84978249519774e-09
ENSG00000183273	CCDC60	4.89316290395538	4.91728684979051	1.10476882778145	1.14481058468413e-10	3.85744793790064e-09
ENSG00000157554	ERG	2.84136442391452	2.84278347486693	3.19105207777298	1.19743028218821e-10	4.02712327985075e-09
ENSG00000110492	MDK	1.97897272377146	1.97898871050664	8.77660789861929	1.20707076330902e-10	4.0518860283077e-09
ENSG00000187957	DNER	2.20551324667599	2.20592828374139	4.2818349605462	1.23040657828985e-10	4.12244132473723e-09
ENSG00000109265	CRACD	2.06111325053845	2.0612559435682	5.67946490162487	1.24241421003705e-10	4.1548479719491e-09
ENSG00000144191	CNGA3	11.3783364122815	144269487.18617	1.63971359746456	1.24524753891817e-10	4.15651012474544e-09
ENSG00000152217	SETBP1	3.08760028122727	3.0883829780821	4.25083704647846	1.25250235911493e-10	4.1658883247795e-09
ENSG00000184371	CSF1	2.61912690073114	2.61998870647621	3.67546593131818	1.25274029214605e-10	4.1658883247795e-09
ENSG00000166828	SCNN1G	2.52325229627401	2.52474525339511	2.71834634771549	1.25961262876507e-10	4.18092691760435e-09
ENSG00000133878	DUSP26	2.3816916253641	2.38292422850283	2.92132495212575	1.30355253292132e-10	4.31871566353877e-09
ENSG00000187210	GCNT1	2.10747610902555	2.10786934570986	4.2735464400938	1.33128901289211e-10	4.40240944765122e-09
ENSG00000072657	TRHDE	-2.91397420838636	-2.91731611919822	2.41395078918301	1.37313255972117e-10	4.53235646938764e-09
ENSG00000004660	CAMKK1	2.01212522037391	2.01241925328953	4.59314305898427	1.40618701207555e-10	4.63286539478446e-09
ENSG00000137393	RNF144B	-3.1057238073548	-3.10864858115982	2.83382021666006	1.41493459727764e-10	4.65306865437457e-09
ENSG00000211825	TRDJ1	8.22188176804556	8.6886117811747	0.373650837705714	1.43604656841738e-10	4.71004216615236e-09
ENSG00000185386	MAPK11	2.49234787487036	2.49390222089446	2.68669077203208	1.43755432309636e-10	4.71004216615236e-09
ENSG00000137842	TMEM62	2.76361996776267	2.76533305526594	2.83152310390452	1.44332759110533e-10	4.72026492157259e-09
ENSG00000211772	TRBC2	-2.51421478985138	-2.51536165621713	3.72024060960302	1.46141201993646e-10	4.76263871099566e-09
ENSG00000091536	MYO15A	3.36528093362077	3.36943119685718	2.12925825890954	1.46163832061359e-10	4.76263871099566e-09
ENSG00000178394	HTR1A	-3.79476270003395	-3.79835748718252	3.35138633249431	1.50526215224604e-10	4.89581699279877e-09
ENSG00000127863	TNFRSF19	3.07565388550786	3.07890403878393	2.21759524829465	1.51398513008344e-10	4.91520245425447e-09
ENSG00000077264	PAK3	2.4027623709223	2.40310845116338	4.77960110758847	1.55282526577703e-10	5.03211553796706e-09
ENSG00000103034	NDRG4	2.02626204218299	2.02644612996478	5.27242093566479	1.59746368486593e-10	5.16735934862722e-09
ENSG00000075826	SEC31B	2.7762999957709	2.77739055843314	3.51266587879573	1.61282663769297e-10	5.20758597299376e-09
ENSG00000187122	SLIT1	2.90874417904574	2.91068310773208	2.75011417401514	1.63475613415295e-10	5.2688308664339e-09
ENSG00000186868	MAPT	2.87914238969913	2.88130113758539	2.59502555669438	1.70467302865761e-10	5.48423830973734e-09
ENSG00000188483	IER5L	4.21655139934183	4.22462348310305	2.00335829602958	1.73196871225737e-10	5.56199555230521e-09
ENSG00000169715	MT1E	-3.95080928604917	-3.95850031098591	2.39759325740141	1.74389227018299e-10	5.59019592411271e-09
ENSG00000186474	KLK12	6.56011562445043	6.62692692954602	1.29852728480322	1.77311607032736e-10	5.67365251927949e-09
ENSG00000261801	LOXL1-AS1	2.15346647129026	2.15428802082767	3.2659760440475	1.84116663428443e-10	5.88082506114081e-09
ENSG00000163520	FBLN2	1.99907539687003	1.99921281391607	5.68510923842206	1.85550519300863e-10	5.91600230982376e-09
ENSG00000110328	GALNT18	2.00196522583714	2.0023676691772	4.11983464807881	1.8634354425012e-10	5.93065831082985e-09
ENSG00000114268	PFKFB4	1.85043699266751	1.85062303423669	5.11737018597789	1.87258344385626e-10	5.94913072315122e-09
ENSG00000165973	NELL1	5.25820623227579	5.27725420014828	1.82361578685435	1.93642672830331e-10	6.14099249968702e-09
ENSG00000163492	CCDC141	-2.54388206688209	-2.54516257947226	3.42392947800242	2.00802838789435e-10	6.35673185925772e-09
ENSG00000198435	NRARP	1.78894634165335	1.78906962456773	5.6217234290791	2.04080636765503e-10	6.44902061935182e-09
ENSG00000143036	SLC44A3	3.02622030402654	3.0293269886727	2.21796944443624	2.12336007271707e-10	6.69799628611868e-09
ENSG00000160271	RALGDS	1.8053648163825	1.80545551262413	6.07873178278661	2.15889949031548e-10	6.79804970481464e-09
ENSG00000174871	CNIH2	2.00084140435094	2.00107517002189	4.93680593638071	2.23218761538774e-10	7.01640456985216e-09
ENSG00000154258	ABCA9	10.6905712724134	144269486.498075	0.972459862339603	2.31913526833432e-10	7.27684930492695e-09
ENSG00000261780	LINC02582	-2.19364409639347	-2.1940527232867	4.41393659298768	2.33984262920099e-10	7.32889792537234e-09
ENSG00000101986	ABCD1	2.14001305029093	2.14037467000995	4.42647265767299	2.35753501698529e-10	7.3713366409816e-09
ENSG00000189056	RELN	4.00242055649834	4.01063364184136	1.76735437183665	2.43226491588927e-10	7.58031898175113e-09
ENSG00000163297	ANTXR2	2.41476102889942	2.41591196231927	3.06418946505958	2.43289423786178e-10	7.58031898175113e-09
ENSG00000162992	NEUROD1	10.5414615326813	144269486.34887	0.831059083105871	2.4966958956778e-10	7.76550990909157e-09
ENSG00000251002	LOC105370401	7.84487707457141	7.95096297053601	1.93379775511911	2.51888941920634e-10	7.82086590874345e-09
ENSG00000121454	LHX4	-2.64063686489011	-2.64169803315667	3.85943009320119	2.53119196939389e-10	7.83490116217602e-09
ENSG00000198835	GJC2	3.36846862506415	3.37650516842969	1.22725839272963	2.53221750786983e-10	7.83490116217602e-09
ENSG00000057294	PKP2	-1.92226911839872	-1.92250158731352	5.14380227678276	2.68176055055104e-10	8.28319478382875e-09
ENSG00000261371	PECAM1	5.96832487827923	6.00670279191388	1.48826112458943	2.69349889791526e-10	8.30503273705554e-09
ENSG00000115297	TLX2	5.12308516870246	5.14216543645001	1.65341924332266	2.81247855660376e-10	8.65688685130407e-09
ENSG00000168010	ATG16L2	1.85875280059029	1.85901817489094	4.57655158572048	2.8407510442288e-10	8.72880860585053e-09
ENSG00000122694	GLIPR2	1.95372685782641	1.95408236835267	4.29979951698914	2.91988689552918e-10	8.95650133764822e-09
ENSG00000172935	MRGPRF	-2.01234791609753	-2.01287534843716	4.07994436873979	2.92551639645059e-10	8.95832396028443e-09
ENSG00000099998	GGT5	7.6524902045329	7.90428837977033	0.578414673825112	2.97412000959056e-10	9.09150671660235e-09
ENSG00000197380	DACT3	2.37599652324745	2.37726316316773	2.87494056687808	3.00050223316078e-10	9.1564211372493e-09
ENSG00000172638	EFEMP2	2.04994590955087	2.05051610535243	3.64937369949463	3.01664744534441e-10	9.18992717467849e-09
ENSG00000254815	LMNTD2-AS1	2.61994934139527	2.6208561031424	3.59169988021013	3.07705474356672e-10	9.35792836628984e-09
ENSG00000185615	PDIA2	3.6093401608624	3.61620885301021	1.64398370760618	3.18622607019688e-10	9.67340409810113e-09
ENSG00000181019	NQO1	-1.7002846996353	-1.70042373822743	5.71876219067446	3.24318920074075e-10	9.82957054009858e-09
ENSG00000179796	LRRC3B	2.01548811899957	2.01603318841393	3.72078659317425	3.36366353600724e-10	1.0177370402909e-08
ENSG00000164330	EBF1	5.72868244539561	5.74330873558237	2.60099339338015	3.42762872790337e-10	1.03533009674243e-08
ENSG00000157851	DPYSL5	1.96873686898321	1.96895411688392	5.01622324179439	3.46219008884794e-10	1.04399701475752e-08
ENSG00000148826	NKX6-2	8.02750047940833	8.06924955294867	3.41803419016241	3.56821488764113e-10	1.07414739536418e-08
ENSG00000123454	DBH	3.44431555299706	3.45078806147825	1.58503403962314	3.60453075406966e-10	1.08177653214339e-08
ENSG00000177238	TRIM72	2.85471237577841	2.85719587365705	2.39740682366664	3.60571909145652e-10	1.08177653214339e-08
ENSG00000126259	KIRREL2	2.22904667193498	2.22978181753854	3.51582509886004	3.80587107348535e-10	1.13940334106554e-08
ENSG00000185101	ANO9	1.92709087465982	1.927255651582	5.33050968200932	3.81060641860489e-10	1.13940334106554e-08
ENSG00000157227	MMP14	1.66009825280503	1.66012211929585	7.81695794116142	3.92029052070726e-10	1.17023303110575e-08
ENSG00000168874	ATOH8	3.26238826082945	3.26756503564355	1.72650106638051	3.9405933387333e-10	1.17432321757796e-08
ENSG00000182985	CADM1	1.8296410981338	1.82979540464582	5.32705996467779	4.0540490811514e-10	1.20611349837399e-08
ENSG00000137491	SLCO2B1	7.06394197346968	7.23618253250616	0.506820813297735	4.06593425054845e-10	1.2076299875043e-08
ENSG00000132437	DDC	5.55566142699345	5.61452310425767	0.543474869777169	4.07489495407185e-10	1.20827426879821e-08
ENSG00000196811	CHRNG	4.56465746219316	4.5973792341577	0.380148034030113	4.19272641179378e-10	1.24114468539473e-08
ENSG00000140455	USP3	2.68775347616703	2.68888195388489	3.34330114529403	4.43729119665749e-10	1.31135959600886e-08
ENSG00000166407	LMO1	4.58883906830496	4.61389020302853	0.751578900428308	4.46775281773847e-10	1.31817231144917e-08
ENSG00000178163	ZNF518B	2.58171868179363	2.58276821470503	3.37966314482101	4.55365608395411e-10	1.34129297002695e-08
ENSG00000100302	RASD2	2.14245331881041	2.14305511190741	3.66147318589541	4.66604906818341e-10	1.37212692515787e-08
ENSG00000122642	FKBP9	2.03823871353367	2.03872322498805	3.89890604601313	4.67840156963714e-10	1.37348914728407e-08
ENSG00000204347	BTBD17	2.10914411514629	2.10936256266037	5.21353141527862	4.74473757836201e-10	1.39066929582601e-08
ENSG00000146221	TCTE1	4.72429965192168	4.75529893039348	0.582237359907217	4.77893144481827e-10	1.39838765353227e-08
ENSG00000183018	SPNS2	2.32562897437018	2.32670846379768	3.05964380947959	4.85007220539097e-10	1.41687413146323e-08
ENSG00000184381	PLA2G6	2.26647347467126	2.26712351274674	3.71086663526617	4.86488768203429e-10	1.41887240575528e-08
ENSG00000157927	RADIL	2.2522098607593	2.25274742474885	3.98270920295607	5.01114559384143e-10	1.45913733649808e-08
ENSG00000250103	PANCR	7.72765263713882	7.97945852403708	0.669633297797833	5.11534604299447e-10	1.4870444681522e-08
ENSG00000225953	SATB2-AS1	3.45637011895994	3.46459877514579	1.2286377797713	5.29189568712973e-10	1.53585833882096e-08
ENSG00000198732	SMOC1	2.72351300905874	2.72550817770644	2.55872663785306	5.40413560202552e-10	1.56587909602013e-08
ENSG00000185909	KLHDC8B	1.83990682957652	1.8400986289829	5.03952694683281	5.62665979082963e-10	1.62770576160407e-08
ENSG00000106236	NPTX2	1.72013522881431	1.72025958905596	5.53891732577364	5.64557199163912e-10	1.63052550816967e-08
ENSG00000112394	SLC16A10	-2.05480695851195	-2.05563807046845	3.55531318909645	5.83172356770245e-10	1.68155905985404e-08
ENSG00000222041	CYTOR	-2.16011052412159	-2.16106888170179	3.35004164006131	5.85774713167494e-10	1.68632976083542e-08
ENSG00000011465	DCN	10.1773221645735	144269485.984452	0.471358409004894	6.16635436066526e-10	1.77230388417764e-08
ENSG00000227051	C14orf132	1.89424675264182	1.89431727198017	6.50824182505499	6.28269562466793e-10	1.8028296428785e-08
ENSG00000197177	ADGRA1	3.16104782122606	3.1658124863542	1.7298650125773	6.39762715197345e-10	1.83285321514911e-08
ENSG00000147912	FBXO10	1.80720307877827	1.80735216522743	5.38714424251565	6.44026288095247e-10	1.84210155811938e-08
ENSG00000142920	AZIN2	3.18823803533118	3.19223575445563	2.01544293322578	6.5190673407933e-10	1.86164890947117e-08
ENSG00000135842	NIBAN1	-2.80380887881445	-2.8044572267554	4.74059800140311	6.58345354193485e-10	1.87702278789364e-08
ENSG00000159335	PTMS	1.92350104779413	1.92351810878926	8.64993180390363	6.95041354019144e-10	1.97847691669673e-08
ENSG00000147576	ADHFE1	3.04909897992498	3.05243123566719	2.1632522429989	7.35857941451343e-10	2.09129048491421e-08
ENSG00000157570	TSPAN18	2.21565843719492	2.21598525761524	4.67796193889798	7.37023851408695e-10	2.09129048491421e-08
ENSG00000148848	ADAM12	4.7537876198474	4.76167607904834	2.59723955230708	7.43230014230198e-10	2.10554222661934e-08
ENSG00000162572	SCNN1D	2.30682660965592	2.30811304741413	2.77598544676096	7.59379671019398e-10	2.14787340653515e-08
ENSG00000133816	MICAL2	2.02053219810519	2.02103546356032	3.8433898971871	7.66209169309426e-10	2.16375037002921e-08
ENSG00000187720	THSD4	2.39475686940792	2.39520709339031	4.35902752997236	7.80043812800234e-10	2.19932796727876e-08
ENSG00000164542	KIAA0895	3.9353792072049	3.94199883575072	2.01273375255268	7.86666027430467e-10	2.2144897617113e-08
ENSG00000187535	IFT140	1.76382616423243	1.76398718739261	5.20179180259164	8.00074429399268e-10	2.24867680465124e-08
ENSG00000112319	EYA4	7.00384081039066	7.13489867857333	0.828119830553462	8.01463164975512e-10	2.24902699811977e-08
ENSG00000185652	NTF3	3.99594570050866	4.00991712223425	1.02490040125124	8.07298305985897e-10	2.26183372626694e-08
ENSG00000154678	PDE1C	3.62905884382218	3.6354867335848	1.74479318829665	8.15793949804008e-10	2.28204247813885e-08
ENSG00000168675	LDLRAD4	3.18685913389483	3.18993109251747	2.3761247592695	8.20053857366801e-10	2.29035764150907e-08
ENSG00000114841	DNAH1	3.17747419511234	3.18117765951549	2.09642547774503	8.31709709614036e-10	2.31927075920742e-08
ENSG00000138772	ANXA3	-1.96225151503135	-1.9625563833856	4.88173269196195	8.41173992871322e-10	2.34199162866568e-08
ENSG00000136153	LMO7	-1.95307012577197	-1.95365840170732	3.86879033202666	8.45610642001757e-10	2.35066545810207e-08
ENSG00000166949	SMAD3	1.86888123279838	1.86905435885512	5.19445442415743	8.52870051617632e-10	2.36527552384418e-08
ENSG00000175352	NRIP3	-2.24180087429047	-2.24313681637185	3.08977016265988	8.53525314095871e-10	2.36527552384418e-08
ENSG00000107562	CXCL12	1.60837885208812	1.60842772741533	6.77791499429608	8.62587174298526e-10	2.38667004944714e-08
ENSG00000130653	PNPLA7	2.68439789765994	2.68656295581956	2.43115977820699	8.89554412120611e-10	2.45746312826674e-08
ENSG00000136811	ODF2	1.76630046521188	1.7664581017388	5.24279536512741	8.91506997709718e-10	2.45903891414784e-08
ENSG00000082014	SMARCD3	3.05708988199923	3.05835466941449	3.53784227092574	9.10008309793412e-10	2.50618542407656e-08
ENSG00000176155	CCDC57	1.90864983372903	1.90896496894948	4.40023881938926	9.38692691667703e-10	2.58118727626895e-08
ENSG00000123329	ARHGAP9	2.15935957480922	2.16020410163405	3.21755264501792	9.55849045456674e-10	2.6243071555123e-08
ENSG00000145687	SSBP2	1.78844776599812	1.78870529958952	4.55014380047018	9.75935866357971e-10	2.67532742656004e-08
ENSG00000162783	IER5	1.80234459382868	1.80260855071666	4.57881283389598	1.00933510970075e-09	2.75945522984621e-08
ENSG00000142538	PTH2	9.92513879428147	144269485.732031	0.244631652733556	1.0101497314398e-09	2.75945522984621e-08
ENSG00000145536	ADAMTS16	-1.87918557527949	-1.8794506862671	4.91729736621659	1.01127806748341e-09	2.75945522984621e-08
ENSG00000105808	RASA4	1.9453150976061	1.94568812028798	4.1966361498287	1.01489298826373e-09	2.76507827782542e-08
ENSG00000168772	CXXC4	2.63819611814766	2.64058562854751	2.20604256964042	1.02224863996848e-09	2.78086017640356e-08
ENSG00000198535	C2CD4A	3.82564760441106	3.83480432943284	1.45609505172871	1.0598425579354e-09	2.87872655698148e-08
ENSG00000224163	LOC392787	2.29166674884755	2.29280418427413	2.90512364902181	1.07435913680609e-09	2.91370783581053e-08
ENSG00000248329	APELA	-2.03003734635625	-2.03033585566529	4.99290273706597	1.07784579210664e-09	2.91871453384615e-08
ENSG00000111913	RIPOR2	-2.03420503442627	-2.0347962502176	3.97194607636066	1.09610631172511e-09	2.96365157931632e-08
ENSG00000177685	CRACR2B	1.93722878072596	1.93738565875665	5.4043572990129	1.12991358531441e-09	3.05042376272058e-08
ENSG00000072182	ASIC4	4.18670526401248	4.19796242384253	1.53246910243597	1.13782907536787e-09	3.06713895149541e-08
ENSG00000171316	CHD7	1.92340877358973	1.92345645891916	7.18597176653245	1.14493515575023e-09	3.08162501602909e-08
ENSG00000107796	ACTA2	2.42941738534908	2.43091422660828	2.65599716396724	1.14899792708542e-09	3.08788853788167e-08
ENSG00000109452	INPP4B	3.42570497929351	3.43363136697427	1.28149843695243	1.16642650396386e-09	3.12999908476939e-08
ENSG00000175445	LPL	-2.35568122001163	-2.3572058964005	3.10648390697319	1.17089822887381e-09	3.13684129887873e-08
ENSG00000160223	ICOSLG	-2.08355005212342	-2.08455080826068	3.25793990805582	1.17250264951625e-09	3.13684129887873e-08
ENSG00000143858	SYT2	-1.92717940116376	-1.92742584643234	5.20593975074391	1.1790824087124e-09	3.14970797798835e-08
ENSG00000157005	SST	3.47173573352977	3.48023205250368	1.2144921154604	1.18927926631238e-09	3.17218402203351e-08
ENSG00000177301	KCNA2	2.83647710994999	2.84018589004866	1.82915023312339	1.20713345452049e-09	3.21498671996618e-08
ENSG00000185112	FAM43A	2.13802077603957	2.13861456642457	3.74005829310711	1.22945103305215e-09	3.26953114036335e-08
ENSG00000236301	MRGPRG-AS1	6.22870505914928	6.29527482097854	1.00294769317078	1.25719075551986e-09	3.33831055693342e-08
ENSG00000171604	CXXC5	1.69942779396481	1.69946795505586	7.15678101290376	1.28575710339376e-09	3.40480897077483e-08
ENSG00000054793	ATP9A	2.15247870092058	2.15293060215284	4.12606606885402	1.28606128287375e-09	3.40480897077483e-08
ENSG00000148204	CRB2	1.82256122735275	1.82275904552128	4.98601981237118	1.2993585808881e-09	3.43490171063598e-08
ENSG00000081051	AFP	-2.3343024464649	-2.33638483263328	2.50098559149172	1.30266362049612e-09	3.43852944692084e-08
ENSG00000161835	TAMALIN	2.40839977496996	2.40977754958829	2.80202735539607	1.30928596463735e-09	3.45088986620195e-08
ENSG00000184481	FOXO4	-1.6707274791764	-1.670815777473	6.28360428019312	1.32274168467353e-09	3.47791740005373e-08
ENSG00000123243	ITIH5	-1.96735728217041	-1.96806784641442	3.61879324218158	1.32345010389319e-09	3.47791740005373e-08
ENSG00000168003	SLC3A2	-1.62646012114899	-1.62647508548948	8.82172454494702	1.3678839276223e-09	3.58938391686258e-08
ENSG00000196739	COL27A1	1.58898341737868	1.58903393190377	6.65271999809477	1.37348353544197e-09	3.59876959927071e-08
ENSG00000002746	HECW1	-1.96777030923997	-1.96849204812246	3.57990684165314	1.37983459137687e-09	3.61009370811558e-08
ENSG00000273706	LHX1	3.21469979498836	3.22032085184491	1.5568166574526	1.40039292920783e-09	3.65850082283942e-08
ENSG00000101746	NOL4	2.68777443030409	2.69109569803583	1.81287218677655	1.4051128906357e-09	3.6654491843548e-08
ENSG00000091010	POU4F3	6.24096812996041	6.3168858313529	0.818473981776291	1.41404292871356e-09	3.6833437400795e-08
ENSG00000109320	NFKB1	1.9501753506684	1.95056575165141	4.1381436322852	1.44200965135332e-09	3.7507008343899e-08
ENSG00000156076	WIF1	-2.99958687852907	-3.00375307567251	2.30903152962406	1.4960598213242e-09	3.88560588046406e-08
ENSG00000166444	DENND2B	1.6379526432982	1.63801651410845	6.37709087323856	1.53303350822336e-09	3.97583077912564e-08
ENSG00000181577	C6orf223	-2.75626633276397	-2.76075504003798	2.08052463183104	1.53924986556336e-09	3.98614182798221e-08
ENSG00000196220	SRGAP3	2.04904807301528	2.04956931552394	3.81322802103275	1.55192414658991e-09	4.01312245522981e-08
ENSG00000088882	CPXM1	1.69259941652919	1.692675600885	6.22484030192207	1.63815598147717e-09	4.22077608087939e-08
ENSG00000226887	ERVMER34-1	-2.1130345330735	-2.11360552989445	4.2519639083114	1.63918404421143e-09	4.22077608087939e-08
ENSG00000184194	GPR173	1.88898319032078	1.88931815569639	4.31102221987673	1.63934364110374e-09	4.22077608087939e-08
ENSG00000204304	PBX2	1.72284435115445	1.72289754046957	6.79527404982861	1.64500045845084e-09	4.22922010929176e-08
ENSG00000116285	ERRFI1	-1.69625469706655	-1.69641303114149	5.55163532842882	1.6742586969189e-09	4.29823037184476e-08
ENSG00000159079	CFAP298	1.7391790986844	1.73922863345227	6.89161804119423	1.72628615224448e-09	4.42541166204346e-08
ENSG00000160678	S100A1	2.72267690469599	2.72434684340005	2.82562528125953	1.75298847151639e-09	4.4873982585249e-08
ENSG00000144579	CTDSP1	1.910992380866	1.91123952854045	4.75013590590637	1.7594641023797e-09	4.49750371342488e-08
ENSG00000136378	ADAMTS7	1.65580015985983	1.65583694791182	7.2277423378842	1.76737737698264e-09	4.51124977243875e-08
ENSG00000119943	PYROXD2	3.65331461939207	3.6633147146617	1.18129738014751	1.77196250278222e-09	4.51647347951268e-08
ENSG00000160460	SPTBN4	2.32757015509944	2.3285536185217	3.1640522797816	1.8647843379344e-09	4.74626296941215e-08
ENSG00000170703	TTLL6	2.61384138200353	2.6163615167335	2.15092191540315	1.88005563166704e-09	4.77829567756977e-08
ENSG00000106479	ZNF862	2.18875543141432	2.19003162458408	2.67711605152286	1.92953233184897e-09	4.89704846161555e-08
ENSG00000068971	PPP2R5B	1.96339824223268	1.96383328117276	3.97694674850759	1.95777820475607e-09	4.9616569858711e-08
ENSG00000115896	PLCL1	6.59520113933345	6.72594871973269	0.440703442696804	1.96399937615887e-09	4.97034322919522e-08
ENSG00000139445	FOXN4	3.37477017281008	3.38280334732797	1.21939806143802	2.03903117039923e-09	5.15289823189954e-08
ENSG00000213047	DENND1B	2.82649776329723	2.8292296100229	2.19884880506991	2.05997240712606e-09	5.1984353326496e-08
ENSG00000162511	LAPTM5	4.7118472288488	4.74106398401177	0.713956868785104	2.07042524436675e-09	5.21741296353099e-08
ENSG00000147100	SLC16A2	1.76691015279622	1.76695622387039	7.03720032409264	2.08266202398143e-09	5.24082603517024e-08
ENSG00000121207	LRAT	-3.98363991790685	-3.98546286488614	4.74901522901884	2.08851348392557e-09	5.24812759781354e-08
ENSG00000001630	CYP51A1	-1.82854031601807	-1.82858845394986	7.54775548622102	2.10067234695377e-09	5.27123578627004e-08
ENSG00000136167	LCP1	-2.19260410425964	-2.19395441525446	3.01756576282346	2.12185625527754e-09	5.31689361093559e-08
ENSG00000135643	KCNMB4	1.80334336544592	1.80355522597361	4.85139418309592	2.17424929616575e-09	5.44051606583473e-08
ENSG00000183111	ARHGEF37	3.99533333139836	4.00794918273657	1.14780818019347	2.21459570155801e-09	5.53368990539586e-08
ENSG00000198400	NTRK1	6.56806364252804	6.60190197796581	2.24415972328222	2.22620439535846e-09	5.55489514695966e-08
ENSG00000126091	ST3GAL3	2.22917246414464	2.23010549715448	3.19602612244082	2.23810298647945e-09	5.57448215272558e-08
ENSG00000163346	PBXIP1	1.66389575826469	1.66400971256549	5.6119697502428	2.24032080220268e-09	5.57448215272558e-08
ENSG00000135473	PAN2	1.7225613953392	1.72273115665391	5.10038421514832	2.28288544019156e-09	5.67246017687821e-08
ENSG00000129514	FOXA1	5.64549134254901	5.69874432700741	0.72562283064595	2.31891481275975e-09	5.75394887500818e-08
ENSG00000130511	SSBP4	1.79173119806378	1.79184809574054	5.70355659264361	2.32962101988407e-09	5.77239123541592e-08
ENSG00000187140	FOXD3	-2.1002817213507	-2.10060849306076	5.09388430573583	2.33415235931855e-09	5.77239123541592e-08
ENSG00000099338	CATSPERG	3.22627089945845	3.23236070894553	1.48293155856563	2.33608099010705e-09	5.77239123541592e-08
ENSG00000222012	LOC105375614	4.80296449527277	4.843348891478	0.319976913417945	2.37305684959591e-09	5.8556247449599e-08
ENSG00000165646	SLC18A2	2.23088842458558	2.23224673534111	2.61698470000094	2.45841694846869e-09	6.05785262191226e-08
ENSG00000143512	HHIPL2	4.61151752950269	4.63542553969276	0.855435601530631	2.49356603542382e-09	6.13596588329533e-08
ENSG00000151012	SLC7A11	-2.44691028500981	-2.4472299944617	5.45886496002074	2.52731814187416e-09	6.2104305334369e-08
ENSG00000170419	VSTM2A	2.91269985954202	2.91707032567369	1.59732218099454	2.56095748509231e-09	6.28441305065894e-08
ENSG00000175155	YPEL2	2.54866143725953	2.55073303792885	2.35072220617626	2.59041034907473e-09	6.3479325785659e-08
ENSG00000149256	TENM4	2.40966523334365	2.41020292552997	4.12752010604477	2.64337152463681e-09	6.46880643670061e-08
ENSG00000149418	ST14	-1.89177422318409	-1.89192609359929	5.83055086673268	2.81202826410383e-09	6.87208720421307e-08
ENSG00000275023	MLLT6	2.16318342230646	2.16376430199608	3.83513015546882	2.85401301507385e-09	6.96512284652658e-08
ENSG00000129474	AJUBA	-1.67415308879396	-1.67427225211703	5.95182347999901	2.88686808072052e-09	7.03565342795875e-08
ENSG00000187714	SLC18A3	5.04097657407533	5.08494316206563	0.423380608204805	2.8962434829484e-09	7.04884648497059e-08
ENSG00000267414	SETBP1-DT	5.13073660123551	5.16394089446144	0.880134367967423	2.93660077637152e-09	7.13730388147893e-08
ENSG00000237819	CDK6-AS1	3.4802706952555	3.48992885939233	1.08763383332269	2.95934712018674e-09	7.16792206367183e-08
ENSG00000164707	SLC13A4	2.29940307237871	2.30125871777141	2.32009902856488	2.95939200249532e-09	7.16792206367183e-08
ENSG00000140323	DISP2	2.75697458362432	2.75807155237285	3.48872744090331	2.9612853222409e-09	7.16792206367183e-08
ENSG00000188833	ENTPD8	2.8262795526565	2.82981005478899	1.81086552653882	2.96953829170705e-09	7.17813257442392e-08
ENSG00000196872	CRACDL	4.16074490513784	4.18150595076499	0.677420935426751	3.02088020866123e-09	7.28710061284197e-08
ENSG00000149212	SESN3	2.09024057858443	2.09046028217689	5.11617092224524	3.0228094273944e-09	7.28710061284197e-08
ENSG00000175745	NR2F1	6.85504892466025	7.02712831380676	0.301866547861593	3.05218127657731e-09	7.34795089196033e-08
ENSG00000095321	CRAT	2.00146041854598	2.00182640729741	4.27585156502274	3.16512752296918e-09	7.60956537312765e-08
ENSG00000178752	ERFE	2.53821732947714	2.54006490130425	2.51075850430246	3.24001756679077e-09	7.7791029056376e-08
ENSG00000135439	AGAP2	2.20421305918602	2.20560437687632	2.56108334846383	3.26701179882082e-09	7.82721650659908e-08
ENSG00000012822	CALCOCO1	1.71616107385125	1.71638317717327	4.68177448976742	3.26885608701204e-09	7.82721650659908e-08
ENSG00000125851	PCSK2	3.07902296728348	3.08509368299715	1.36148134430398	3.29092528038565e-09	7.86946930958885e-08
ENSG00000109758	HGFAC	4.10083288375633	4.12146297481062	0.578068284153415	3.33656422419491e-09	7.96789451176531e-08
ENSG00000188338	SLC38A3	2.60434673062259	2.60683557570532	2.12920929812062	3.35441823902e-09	7.99979288075133e-08
ENSG00000135824	RGS8	3.01582668988063	3.01900728695513	2.15910114370411	3.42881620648603e-09	8.15884527749153e-08
ENSG00000185633	NDUFA4L2	4.76354969932748	4.80392087083157	0.299861884680851	3.43028287761434e-09	8.15884527749153e-08
ENSG00000117971	CHRNB4	2.78183380622613	2.78322520169405	3.15105021708849	3.43772149759065e-09	8.16562125015157e-08
ENSG00000077238	IL4R	1.64806604106218	1.64814137689179	6.17828621840427	3.51466448622586e-09	8.33725278325923e-08
ENSG00000109339	MAPK10	2.38787041762967	2.38966596187695	2.39303456404738	3.56055174483466e-09	8.43485700297648e-08
ENSG00000137501	SYTL2	-2.59054219933165	-2.59208609082387	3.12701153231574	3.57071177474569e-09	8.44767728517294e-08
ENSG00000170390	DCLK2	4.25928991048109	4.27345718591217	1.20789967250913	3.66417124088071e-09	8.65727364495468e-08
ENSG00000111199	TRPV4	2.72563761579055	2.72920663260966	1.73203075634132	3.7091247040046e-09	8.75186175184959e-08
ENSG00000163453	IGFBP7	2.25859432749964	2.26003804658527	2.48681215111462	3.72284561977849e-09	8.77260217503035e-08
ENSG00000041515	MYO16	5.51152764926663	5.55256940106233	0.942560840782959	3.76291933180083e-09	8.85530394604081e-08
ENSG00000113430	IRX4	2.79277894337452	2.79751280989951	1.43800128311012	3.78321004829623e-09	8.89129325881614e-08
ENSG00000243708	PLA2G4B	2.54689703378738	2.54844275523555	2.82450332132988	3.85382540446953e-09	9.04530445526614e-08
ENSG00000087245	MMP2	1.64307962484055	1.64311579000067	7.21968834575828	3.87017986527122e-09	9.07172200040057e-08
ENSG00000170004	CHD3	1.69431431383616	1.69447785893293	5.14320798613398	3.89618171053092e-09	9.12065379105994e-08
ENSG00000006118	TMEM132A	1.6443751710418	1.64440808953466	7.38604006162816	3.92768608162384e-09	9.17167150630658e-08
ENSG00000125462	MIR9-1HG	2.26233146014852	2.26367357967089	2.69069640779277	3.9282860366509e-09	9.17167150630658e-08
ENSG00000164647	STEAP1	-2.42846013914147	-2.43125639102588	2.2345701939685	3.97965275231656e-09	9.27476065525714e-08
ENSG00000188112	C6orf132	-1.63206450878888	-1.63213739041066	6.58749296001871	3.98286613490892e-09	9.27476065525714e-08
ENSG00000165409	TSHR	5.87989890935492	5.9677491019955	0.262429667691198	4.03402182034216e-09	9.38160551708594e-08
ENSG00000128917	DLL4	3.78764593553767	3.80261361726483	0.735260127695349	4.17711376361546e-09	9.70170117082018e-08
ENSG00000104921	FCER2	9.79790949073015	144269485.604664	0.108548126600372	4.25748064755384e-09	9.87546782276797e-08
ENSG00000163710	PCOLCE2	1.80090200435548	1.80125235564154	4.16443911543507	4.29376761030143e-09	9.94666921287406e-08
ENSG00000113356	POLR3G	-1.80125436952811	-1.80135210613599	6.41475186990302	4.30042148742693e-09	9.94770873216058e-08
ENSG00000163536	SERPINI1	3.24959882849905	3.25075108933517	3.90503409880998	4.30539920395911e-09	9.94770873216058e-08
ENSG00000181418	DDN	3.87625669939562	3.89459838163615	0.48467485670616	4.47236456069187e-09	1.03200827366108e-07
ENSG00000198286	CARD11	-1.82787046039315	-1.82798302910684	6.14835607657604	4.51582576144311e-09	1.04068725546418e-07
ENSG00000112972	HMGCS1	-1.87776681118348	-1.8777824352389	9.26404354522006	4.53427479450037e-09	1.04357260323162e-07
ENSG00000054179	ENTPD2	2.45943694556886	2.46121176464141	2.4385280751644	4.54007753865029e-09	1.04357260323162e-07
ENSG00000011590	ZBTB32	2.97432878402054	2.97892512520723	1.63532909208326	4.54838478689344e-09	1.0439940384542e-07
ENSG00000183036	PCP4	3.40032863775789	3.40805121916626	1.27767345017585	4.55364720274552e-09	1.0439940384542e-07
ENSG00000254122	PCDHGB7	1.83126065677411	1.83146440952095	4.92256888671646	4.5609077403416e-09	1.04411206359362e-07
ENSG00000181541	MAB21L2	4.34859330923177	4.37752366818539	0.341962752923547	4.56589953052576e-09	1.04411206359362e-07
ENSG00000206561	COLQ	2.94000263433697	2.94468618943079	1.57396565311523	4.64214763429457e-09	1.06018547576039e-07
ENSG00000137070	IL11RA	2.88707558095142	2.88953961279226	2.39749933131699	4.65904024061885e-09	1.06267929385705e-07
ENSG00000165072	MAMDC2	-1.90471910536138	-1.90546726819545	3.45918382632962	4.77291936968509e-09	1.08726003208793e-07
ENSG00000105825	TFPI2	-2.08263642969146	-2.08355435388268	3.35259610559437	4.82795220546475e-09	1.09838999600286e-07
ENSG00000282851	BISPR	3.32807839696472	3.33680493927863	1.05642834853626	4.85952767030308e-09	1.10300580311212e-07
ENSG00000247095	MIR210HG	2.80838197428332	2.8109978020608	2.24815809567381	4.86064049035974e-09	1.10300580311212e-07
ENSG00000179348	GATA2	2.65973433779895	2.66275865028953	1.92616018526739	4.87822842036804e-09	1.10558677486328e-07
ENSG00000153531	ADPRHL1	2.84739784851402	2.85043700191806	2.07851825940914	4.89365167332616e-09	1.10767120763544e-07
ENSG00000118308	IRAG2	5.7121715020777	5.74048234795827	1.66642048142184	5.20383690268787e-09	1.17638452777281e-07
ENSG00000258609	LINC-ROR	-1.93063926023681	-1.93135483660546	3.32782684406039	5.31326716285021e-09	1.19959817378513e-07
ENSG00000165606	DRGX	9.616081628328	144269485.422618	-0.0657246100793302	5.41197891841514e-09	1.22033608285835e-07
ENSG00000184545	DUSP8	1.78256602570384	1.78284114096183	4.39033768164927	5.45827235581315e-09	1.22921675294015e-07
ENSG00000185942	NKAIN3	2.87161019546407	2.87533101245832	1.81485937571758	5.52754858674486e-09	1.2432442086824e-07
ENSG00000129159	KCNC1	4.28292945875005	4.29014033786373	2.22794070698046	5.5615995153397e-09	1.24932344668445e-07
ENSG00000288638	LNCDAT	4.71024485029621	4.73788660528687	0.755077225813881	5.57318536733099e-09	1.25034729975013e-07
ENSG00000115556	PLCD4	3.88649874359124	3.9019948524686	0.777225161297141	5.70405497886535e-09	1.27809624847599e-07
ENSG00000179698	WDR97	3.48691152167959	3.50125708283824	0.5202108202845	5.74187120221035e-09	1.28495132778018e-07
ENSG00000099953	MMP11	1.98269731431862	1.98298037358297	4.62830508061682	5.76577195486257e-09	1.2886790056402e-07
ENSG00000136698	CFC1	3.49390873029603	3.50301545186764	1.13387203723152	5.80864806767952e-09	1.29663309626206e-07
ENSG00000141570	CBX8	2.61145792113907	2.61376965159968	2.29034349577201	5.89485282481425e-09	1.31367780610063e-07
ENSG00000214456	PLIN5	2.35770483441094	2.35954793372434	2.32971953429397	5.89977273382275e-09	1.31367780610063e-07
ENSG00000184489	PTP4A3	1.69573693620226	1.69585814795872	5.56302601551638	5.9739251473679e-09	1.32852627871028e-07
ENSG00000184144	CNTN2	1.95634205066709	1.95665090368721	4.48174556509422	6.01276702455401e-09	1.33549485810038e-07
ENSG00000147202	DIAPH2	-1.71807368709607	-1.7181922663928	5.91096428324203	6.17097336861745e-09	1.3689250274448e-07
ENSG00000154556	SORBS2	-1.79105561842394	-1.79124693459369	5.44070506167684	6.28855455745254e-09	1.39169256721575e-07
ENSG00000135766	EGLN1	1.99979690714242	2.00052304400172	3.339148202323	6.28925200405522e-09	1.39169256721575e-07
ENSG00000166387	PPFIBP2	1.73585324992014	1.73617726600632	4.14663608720429	6.33021014917599e-09	1.39901576104335e-07
ENSG00000131724	IL13RA1	2.0367347009593	2.03693117058216	5.23156913105792	6.37749899132527e-09	1.40619830900846e-07
ENSG00000173826	KCNH6	2.58235824297828	2.58626184657564	1.42108326421228	6.37851742661925e-09	1.40619830900846e-07
ENSG00000118432	CNR1	2.16684176175551	2.16767501225798	3.24235853377859	6.41762208399452e-09	1.41306824871716e-07
ENSG00000183722	LHFPL6	-2.18332713203885	-2.18482537596895	2.81380049334689	6.55923250405347e-09	1.44246360296187e-07
ENSG00000143507	DUSP10	2.33464099627125	2.33633447120286	2.39482593178947	6.59275013038394e-09	1.44804466135384e-07
ENSG00000179111	HES7	5.58490119603174	5.64381289497055	0.551800330556781	6.66022571904369e-09	1.46106135348343e-07
ENSG00000138136	LBX1	9.74739213866701	144269485.55409	0.0619967750341336	6.71276608533769e-09	1.47077366286013e-07
ENSG00000189409	MMP23B	1.98697636936474	1.98760466664013	3.46136533916441	6.84673274950365e-09	1.49828071766814e-07
ENSG00000146112	PPP1R18	1.66524007436288	1.66534248672793	5.72814497593679	6.90045057584044e-09	1.50818078863363e-07
ENSG00000160229	ZNF66	-2.56796989006379	-2.56985203052929	2.96586074258061	6.92945363930105e-09	1.51266146867245e-07
ENSG00000157103	SLC6A1	5.35301681501988	5.38271510358907	1.25669934820377	7.05962292174852e-09	1.53918812991211e-07
ENSG00000185565	LSAMP	2.06322660357002	2.06392159697108	3.41108866475693	7.08485673290244e-09	1.54279909590046e-07
ENSG00000165349	SLC7A3	-1.61456118321287	-1.61459882715204	7.44185435994443	7.11335764207519e-09	1.54556636330176e-07
ENSG00000184347	SLIT3	2.64402938012834	2.64640968575684	2.22950211376756	7.11493930382856e-09	1.54556636330176e-07
ENSG00000180914	OXTR	-2.54371438014283	-2.54657565605009	2.19939268882184	7.21831912760660e-09	1.5661111658445e-07
ENSG00000138758	SEPTIN11	1.66190482822337	1.66193058863294	7.71866394035163	7.25884343190908e-09	1.57298518266863e-07
ENSG00000170667	RASA4B	1.84260493886716	1.84295409165498	4.16459650877732	7.29877553367305e-09	1.57971430072478e-07
ENSG00000148600	CDHR1	-1.80148683969362	-1.80188345254817	4.43515240945526	7.41543491676547e-09	1.60301339737758e-07
ENSG00000176842	IRX5	3.6840029563098	3.70213678986464	0.338191607035834	7.73943662625705e-09	1.67035210971575e-07
ENSG00000213199	ASIC3	2.58724007245641	2.59057772478116	1.70986274757326	7.74571688221851e-09	1.67035210971575e-07
ENSG00000121904	CSMD2	-1.69423475060332	-1.69445233616949	5.05274020698953	7.76926415003345e-09	1.67340167667367e-07
ENSG00000140557	ST8SIA2	1.89965758507747	1.90038858921867	3.14897636628741	7.85768785629746e-09	1.69040053992005e-07
ENSG00000122641	INHBA	-2.49334480479165	-2.49638016610796	2.03946842893062	8.16252246620987e-09	1.75385793715386e-07
ENSG00000159167	STC1	-1.76371049420925	-1.76399606052651	4.68169305726292	8.66155081685079e-09	1.85883776336058e-07
ENSG00000133069	TMCC2	2.14799869214089	2.14832857253173	4.57575380982468	8.79205563728942e-09	1.88457182943393e-07
ENSG00000125945	ZNF436	3.03840899656303	3.04534430433448	1.08945811337106	8.92404415005864e-09	1.91056160618163e-07
ENSG00000254746	LOC105376654	9.52617637726133	144269485.332594	-0.151605007468625	8.95149846354118e-09	1.91413592746227e-07
ENSG00000188883	KLRG2	-1.82758183705606	-1.82817535932569	3.81538890959494	9.02847877235403e-09	1.92827930178812e-07
ENSG00000179059	ZFP42	-1.69340221978554	-1.69344978112167	7.27528682537607	9.37547644403528e-09	1.99998922560949e-07
ENSG00000129990	SYT5	2.72032901881673	2.72466783044042	1.47492541734064	9.44299916495719e-09	2.01198081609285e-07
ENSG00000197977	ELOVL2	2.30029501016987	2.30152167630764	2.83176197043003	9.70768150632713e-09	2.06590145549122e-07
ENSG00000102359	SRPX2	9.73367607205119	144269485.540356	0.042939509716384	9.77187113863657e-09	2.07501424473825e-07
ENSG00000139679	LPAR6	3.26895694680798	3.27347202223925	1.89576134463902	9.77382911073383e-09	2.07501424473825e-07
ENSG00000181649	PHLDA2	2.0126451769218	2.01341864749034	3.175087658829	9.78890611503127e-09	2.07573812505985e-07
ENSG00000142698	C1orf94	-1.8656027087073	-1.86625627382226	3.67241644180618	9.85155781679453e-09	2.08638796636693e-07
ENSG00000185522	LMNTD2	2.04423022158441	2.04508753387698	3.10133095407279	9.86258377671064e-09	2.08638796636693e-07
ENSG00000112541	PDE10A	2.65754796220136	2.65986218885815	2.2796195191051	1.00436202486131e-08	2.12216208839758e-07
ENSG00000213213	CCDC183	2.62775454091992	2.63252666744791	1.23525180873655	1.0586976167206e-08	2.2343166428323e-07
ENSG00000121101	TEX14	-2.57033965401704	-2.57508734961825	1.6308101213914	1.06593405007736e-08	2.24692330390122e-07
ENSG00000261455	LINC01003	2.50038629813456	2.50348191200556	1.71138412147452	1.07210801521524e-08	2.25726315960879e-07
ENSG00000070601	FRMPD1	2.78985135726498	2.79566818826715	1.11282198957132	1.07813192995795e-08	2.26726302197186e-07
ENSG00000007516	BAIAP3	1.77296271888253	1.77318534174532	4.74346881557317	1.08252405924445e-08	2.27381175183211e-07
ENSG00000172965	MIR4435-2HG	-1.7920778489788	-1.79263947098407	3.65773372694834	1.08629724255598e-08	2.27904649083885e-07
ENSG00000152092	ASTN1	2.05867321571379	2.05930088619228	3.55146681377584	1.09946835400983e-08	2.30396248365005e-07
ENSG00000120156	TEK	-1.81637690457158	-1.81662914276334	4.94400696495962	1.11164982931831e-08	2.3243133078183e-07
ENSG00000251573	LINC02106	9.46982357029216	144269485.276163	-0.206390729943634	1.1117928306185e-08	2.3243133078183e-07
ENSG00000197599	CCDC154	3.80412024940709	3.81956928196459	0.717336865801023	1.13490798617317e-08	2.36985304953133e-07
ENSG00000154188	ANGPT1	-2.95291045780886	-2.96133489662546	1.15621361636222	1.14084367650931e-08	2.37945484745336e-07
ENSG00000109436	TBC1D9	2.3559909505987	2.3579367080773	2.21674110465481	1.14279699802709e-08	2.38073786790397e-07
ENSG00000110900	TSPAN11	1.84442156899912	1.84480813057442	4.0334100180925	1.14474789648277e-08	2.38074375483611e-07
ENSG00000136160	EDNRB	1.6999025630759	1.70000744479609	5.72110098185606	1.14547617005211e-08	2.38074375483611e-07
ENSG00000120875	DUSP4	1.66468226569728	1.66484116937307	5.10094780315059	1.1588746227879e-08	2.40578044504313e-07
ENSG00000019549	SNAI2	2.63697760966977	2.64114766419668	1.42052410085797	1.16742334705286e-08	2.42070265354516e-07
ENSG00000124205	EDN3	3.1368005206983	3.14493771231383	0.971665688817745	1.18597787766643e-08	2.45631343673615e-07
ENSG00000140107	SLC25A47	6.3833153877875	6.48869604739101	0.488038542319098	1.21096755274461e-08	2.50515392219528e-07
ENSG00000139890	REM2	2.54367433424948	2.54517656516203	2.80298261998914	1.24122768595148e-08	2.56477140078546e-07
ENSG00000128536	CDHR3	2.09511692082482	2.0962610178724	2.74571171856187	1.26454287933789e-08	2.60991674783068e-07
ENSG00000133640	LRRIQ1	3.71769074490219	3.72804675322754	1.20226321444433	1.26764433312388e-08	2.61328624920126e-07
ENSG00000160712	IL6R	-2.3162460227437	-2.31875594018684	2.15984506065367	1.29243565414693e-08	2.66131050033889e-07
ENSG00000155265	GOLGA7B	3.38787316979082	3.39750097196506	0.939487124311263	1.3058203836653e-08	2.68576305731668e-07
ENSG00000118495	PLAGL1	2.62572387897006	2.62864030499304	1.93813667506826	1.31045699748483e-08	2.69218711804303e-07
ENSG00000183186	C2CD4C	1.77694191216457	1.77708511449272	5.36439297251291	1.31237082143999e-08	2.69300914466423e-07
ENSG00000077080	ACTL6B	2.56921010194175	2.57157320814461	2.14152931580671	1.34369697225663e-08	2.75411438173015e-07
ENSG00000187068	C3orf70	2.59554429261568	2.59793810888164	2.18325103886299	1.40403900491068e-08	2.87448307668192e-07
ENSG00000137880	GCHFR	2.32167306642555	2.32221781536732	4.03119618474753	1.50519788085205e-08	3.0780431607171e-07
ENSG00000175662	TOM1L2	1.81416271703208	1.81476626539842	3.34253058345234	1.5094753892841e-08	3.08324645818065e-07
ENSG00000168505	GBX2	3.41087314765052	3.4196654615097	1.2105920695263	1.52808940720331e-08	3.11768791783877e-07
ENSG00000121905	HPCA	2.8469079877991	2.85322018146967	1.06974288421247	1.53097318638956e-08	3.11999358064796e-07
ENSG00000165507	DEPP1	3.06337530445565	3.0732796741432	0.615665271263704	1.53642103644581e-08	3.12751334775829e-07
ENSG00000185070	FLRT2	1.99852228498017	1.99936082080345	3.0746581767427	1.54124936180355e-08	3.13375627381108e-07
ENSG00000175084	DES	2.3043951492654	2.30609967233407	2.33372108006192	1.54591248617031e-08	3.13964943395616e-07
ENSG00000157150	TIMP4	-1.72229491438381	-1.72262696990711	4.46682510697826	1.56141780337956e-08	3.1668329564803e-07
ENSG00000132821	VSTM2L	2.79731667783215	2.80225665987578	1.39979892868028	1.56285725130106e-08	3.1668329564803e-07
ENSG00000167100	SAMD14	1.94246082714156	1.9433485790825	2.96297911869873	1.57716689082043e-08	3.19219296411675e-07
ENSG00000128849	CGNL1	-1.60157219187644	-1.60163056902249	6.85595620242074	1.59688287076017e-08	3.22842535837434e-07
ENSG00000153904	DDAH1	-1.78026870809699	-1.78048041286292	5.16948382171318	1.60755027133369e-08	3.24630271024946e-07
ENSG00000163703	CRELD1	1.79173484645193	1.79205617982915	4.27882723624019	1.64010374871396e-08	3.30828637113039e-07
ENSG00000112561	TFEB	2.44661080917724	2.44812141680704	2.65076450752962	1.66334848317154e-08	3.351374050295e-07
ENSG00000154016	GRAP	4.30202103682758	4.3280913808327	0.414704237208992	1.705609241201e-08	3.43263506902795e-07
ENSG00000135046	ANXA1	-2.16821313182939	-2.16945404792929	2.83441801799233	1.76279086925573e-08	3.54370761072641e-07
ENSG00000205683	DPF3	6.43990526560429	6.54523293321671	0.593275420392696	1.77800921973695e-08	3.57026659462078e-07
ENSG00000198768	APCDD1L	1.96098316072296	1.96155732186508	3.58545774249212	1.78008463041046e-08	3.57040424573083e-07
ENSG00000185697	MYBL1	2.31115763793971	2.31220419288657	3.12633612198427	1.78760531880032e-08	3.58145115166403e-07
ENSG00000159556	ISL2	3.24301491675079	3.25020782410276	1.22334427176643	1.80593306809995e-08	3.61410069905132e-07
ENSG00000103449	SALL1	1.52107210483272	1.52110673063268	7.18262707794372	1.84946591249682e-08	3.69706157856528e-07
ENSG00000102924	CBLN1	1.91948462485208	1.919944908982	3.87000479052208	1.85827133710154e-08	3.71049442854921e-07
ENSG00000198910	L1CAM	1.56082171266868	1.56089188635277	6.16210913786834	1.87693408323674e-08	3.7414074813083e-07
ENSG00000146090	RASGEF1C	2.91377491230035	2.92201455937989	0.743810595389313	1.87795901343843e-08	3.7414074813083e-07
ENSG00000169136	ATF5	-1.61186300554744	-1.61197757534116	5.87984895713314	1.90464253394732e-08	3.79032386146049e-07
ENSG00000248265	FLJ12825	6.86331685864738	7.11429213552155	-0.169299493393119	1.97360697285384e-08	3.92317783844052e-07
ENSG00000156858	PRR14	1.65963783984287	1.65988796365074	4.44288595745657	2.02924615124248e-08	4.02927659338784e-07
ENSG00000147596	PRDM14	-1.52653018810867	-1.52659978753383	6.50750557270337	2.03333222848513e-08	4.03288892719943e-07
ENSG00000136014	USP44	-1.73633439586811	-1.73639622328329	7.01804835385023	2.0751811834464e-08	4.11130828894152e-07
ENSG00000226792	C13orf42	-1.61298519668954	-1.61310578679551	5.73655952955389	2.11743681356732e-08	4.19035799223317e-07
ENSG00000125257	ABCC4	-2.16121204817323	-2.16211065035238	3.62051905333047	2.16371930243859e-08	4.27719223440945e-07
ENSG00000011677	GABRA3	-1.83503819258174	-1.83589032366186	3.33984363978032	2.23857826105824e-08	4.4202603598765e-07
ENSG00000267719	LINC02078	9.54042476506192	144269485.34686	-0.14446917051461	2.29512929796707e-08	4.52690081376187e-07
ENSG00000143369	ECM1	2.6083659671568	2.6121645289946	1.55636508769407	2.301640012229e-08	4.53471511157987e-07
ENSG00000196990	FAM163B	3.23299784699722	3.24104832121107	1.07349886283181	2.30508365331806e-08	4.53647602612628e-07
ENSG00000117600	PLPPR4	-2.87523130056737	-2.88054797021301	1.80475308639403	2.33524711811669e-08	4.59076038435514e-07
ENSG00000165462	PHOX2A	8.29026312968379	8.42187766123568	2.07189719912823	2.38468661098545e-08	4.68047468530487e-07
ENSG00000169962	TAS1R3	2.81825366087032	2.82532489550909	0.828174217664297	2.38657998121543e-08	4.68047468530487e-07
ENSG00000105717	PBX4	2.35569725211735	2.3575036504078	2.34163694973817	2.38877579352303e-08	4.68047468530487e-07
ENSG00000242779	ZNF702P	2.12140037333236	2.12273621009852	2.55718065545369	2.41355574192065e-08	4.72382510500664e-07
ENSG00000184588	PDE4B	-2.12060310267245	-2.12138068566651	3.75468818897743	2.42248103225656e-08	4.736083521415e-07
ENSG00000243566	UPK3B	-2.0396287853993	-2.04039840372642	3.63074839022696	2.43043527680258e-08	4.74477396097293e-07
ENSG00000134363	FST	1.67816987139565	1.67838396090012	4.7174386181747	2.43440267053208e-08	4.74477396097293e-07
ENSG00000158292	GPR153	1.86362624572388	1.86388033241649	4.67256073611421	2.43492700037563e-08	4.74477396097293e-07
ENSG00000173930	SLCO4C1	-2.00462131656391	-2.00525776594686	4.00308346599693	2.44842543953985e-08	4.76585743926187e-07
ENSG00000034677	RNF19A	1.69251279608305	1.69287144273666	3.94410939241665	2.46464715682898e-08	4.78931609266958e-07
ENSG00000244694	PTCHD4	2.46750336769736	2.47064435854536	1.62572597606383	2.46586113253068e-08	4.78931609266958e-07
ENSG00000177464	GPR4	3.33203493775441	3.34412990036348	0.570389738730193	2.50732083554372e-08	4.86453053273264e-07
ENSG00000166311	SMPD1	1.96313898264488	1.96430604995639	2.57072479181442	2.51226288255064e-08	4.86709545631068e-07
ENSG00000271614	ATP2B1-AS1	3.02950097992371	3.03861282153202	0.740379767307587	2.51411428494717e-08	4.86709545631068e-07
ENSG00000107485	GATA3	2.94535723127821	2.95025958063523	1.48914490925418	2.54754609867647e-08	4.92645572190794e-07
ENSG00000256713	PGA5	3.206124817664	3.21574687302156	0.778862461549999	2.55410978963838e-08	4.93378580536986e-07
ENSG00000189398	OR7E12P	-2.08971940977305	-2.09070501745211	3.29512814656195	2.56115248394055e-08	4.94202427785102e-07
ENSG00000121769	FABP3	-1.73876652658224	-1.73902077986579	5.03393007714146	2.59325318636476e-08	4.99854468457373e-07
ENSG00000133863	TEX15	-2.16822547638132	-2.16912934895943	3.50520946004553	2.60747171559113e-08	5.02051182814739e-07
ENSG00000233930	KRTAP5-AS1	3.22615865266233	3.23665848538725	0.670006502587162	2.61402248925295e-08	5.02768368716749e-07
ENSG00000138685	FGF2	-1.68143944037758	-1.68149637626288	6.92228151767202	2.71382887889514e-08	5.21400967434379e-07
ENSG00000131094	C1QL1	3.20983888162717	3.21079720035626	4.0885541278515	2.71984627668863e-08	5.21993366866963e-07
ENSG00000146938	NLGN4X	-1.71845454113355	-1.71849010543713	7.73860978675563	2.72629641316967e-08	5.22124298125402e-07
ENSG00000134917	ADAMTS8	-1.81478853360246	-1.81523409746241	4.19531558687878	2.72639802685908e-08	5.22124298125402e-07
ENSG00000253953	PCDHGB4	1.76924818392735	1.76943684991873	4.97642827465192	2.76834655841251e-08	5.29587673341042e-07
ENSG00000159788	RGS12	1.64611529529187	1.64625856214781	5.24968187083571	2.78526186754774e-08	5.32251276966078e-07
ENSG00000130988	RGN	-2.79403317484648	-2.79811675862288	1.95512815361697	2.80301402709464e-08	5.35068911545501e-07
ENSG00000124194	GDAP1L1	1.90721107591965	1.90765642247573	3.88079027042616	2.80802807733399e-08	5.35451527586807e-07
ENSG00000104783	KCNN4	-2.31781972522247	-2.31988538828191	2.74129361521217	2.81304593405062e-08	5.35834049386451e-07
ENSG00000126882	FAM78A	2.12715726728227	2.12812857961599	3.04252646198104	2.85627812161913e-08	5.43487102264448e-07
ENSG00000103067	ESRP2	-1.60970186066758	-1.60981528732009	5.86997395577093	2.88801101906465e-08	5.48938077352341e-07
ENSG00000105971	CAV2	-2.31952254137431	-2.32247383088859	1.82126145822141	2.9261178982971e-08	5.55587657722557e-07
ENSG00000112246	SIM1	2.70113791696723	2.70697273358215	1.03833651154739	2.96231305524697e-08	5.61860464455212e-07
ENSG00000135744	AGT	2.88642400836133	2.89335505373531	0.980134092909462	3.04265508671703e-08	5.76484309348058e-07
ENSG00000184232	OAF	2.46121956248948	2.46448156451535	1.63026094162828	3.10803754788686e-08	5.88245702281437e-07
ENSG00000081803	CADPS2	-1.76107641076539	-1.76134873876441	4.7486993632546	3.14345346852271e-08	5.94316478836213e-07
ENSG00000161682	FAM171A2	1.67338381632947	1.67346627120479	6.10133793912503	3.17390324781516e-08	5.99436440359656e-07
ENSG00000168209	DDIT4	1.58861016085421	1.58871899892916	5.60601903111661	3.20969706305991e-08	6.05553769341451e-07
ENSG00000177508	IRX3	2.88713697029074	2.89177509050698	1.48679040732818	3.24203354271167e-08	6.11006554643891e-07
ENSG00000213722	DDAH2	1.61690266265274	1.61696734136262	6.36934045962137	3.24655093852784e-08	6.11210452352898e-07
ENSG00000183166	CALN1	-1.90886795760386	-1.90945937090902	3.89138271086592	3.25769408379643e-08	6.12659994131315e-07
ENSG00000136878	USP20	1.59881358385045	1.59898356819449	4.92916682547141	3.27930029740396e-08	6.16072139293705e-07
ENSG00000141854	MISP3	3.46141426790518	3.47391141302904	0.688089003366108	3.28396631709456e-08	6.16297940373728e-07
ENSG00000196793	ZNF239	-2.10937291439403	-2.11082397154735	3.00471358431541	3.36034883672866e-08	6.29968031130027e-07
ENSG00000134532	SOX5	2.98671021564974	2.99401420275216	0.992317228620432	3.37329208008327e-08	6.31728835755383e-07
ENSG00000196421	C20orf204	4.59910749461178	4.60386704167303	3.09994622546714	3.44608066970037e-08	6.4443853931018e-07
ENSG00000165424	ZCCHC24	1.63849188263248	1.63877230827542	4.26882580262684	3.44840362780783e-08	6.4443853931018e-07
ENSG00000124233	SEMG1	-2.6225762460474	-2.62608084245659	2.05765946652073	3.48269606696673e-08	6.50164173425027e-07
ENSG00000171451	DSEL	-1.97321634791766	-1.97372521850185	4.16345567018535	3.52059800648281e-08	6.56550934311694e-07
ENSG00000010404	IDS	1.68680166822767	1.68693962319011	5.34485125962902	3.53196963036785e-08	6.57981902553658e-07
ENSG00000161270	NPHS1	2.8433027447925	2.84795010581692	1.44016951035749	3.53740906695415e-08	6.58305907010265e-07
ENSG00000259439	LINC01833	4.48345733312972	4.52674912239276	-0.0374059426879639	3.57024186642351e-08	6.63721766411083e-07
ENSG00000143171	RXRG	9.29545508459008	144269485.101531	-0.373717302210287	3.59700358573234e-08	6.67998860060168e-07
ENSG00000126778	SIX1	2.77465292018502	2.78166593133554	0.789385201140661	3.65431299501179e-08	6.77934124027683e-07
ENSG00000235601	BARX1-DT	7.16749590235608	7.63273993231892	-0.612320114642102	3.68060941104864e-08	6.82101271166316e-07
ENSG00000111783	RFX4	6.65888458686777	6.67764790386901	3.18153600118053	3.79701271972252e-08	7.02941241379639e-07
ENSG00000164438	TLX3	6.64761729866386	6.81937886747527	0.13480665452175	3.82959541285047e-08	7.08236299272585e-07
ENSG00000274512	TBC1D3	2.10965474137997	2.11107644956198	2.48208603804256	3.84127060859981e-08	7.09657792290751e-07
ENSG00000092758	COL9A3	-1.60083019152409	-1.60090772510934	6.37921668529127	3.85128661698325e-08	7.10770126584533e-07
ENSG00000152093	CFC1B	3.4572873256244	3.4704201368863	0.604582392513581	4.11286429646849e-08	7.58258742989335e-07
ENSG00000154080	CHST9	-2.03748827166117	-2.03817562151571	3.69657424783717	4.22352916447561e-08	7.77855148707926e-07
ENSG00000154146	NRGN	2.84804839584559	2.85638203801734	0.747283830292925	4.24101188848745e-08	7.80267244137334e-07
ENSG00000148400	NOTCH1	1.67983804275907	1.67985981765775	7.99982022028265	4.25160070994165e-08	7.81407316431528e-07
ENSG00000162591	MEGF6	1.50577611580512	1.5058305309083	6.45160211846793	4.25905272422032e-08	7.81969112658449e-07
ENSG00000115339	GALNT3	-1.91845199249241	-1.91922282479311	3.41406102857681	4.26591913809681e-08	7.82422344184333e-07
ENSG00000215196	BASP1-AS1	3.22734309173478	3.23704087657095	0.73729658285917	4.29086463123378e-08	7.86187154009065e-07
ENSG00000068903	SIRT2	1.73647353854488	1.73683672795733	4.00294292818839	4.30324500654142e-08	7.87644361228173e-07
ENSG00000164684	ZNF704	1.91988612202875	1.92076128456884	2.91773287612622	4.3080712954383e-08	7.87717332139186e-07
ENSG00000164938	TP53INP1	1.77335062347576	1.77364063970709	4.34682364687957	4.45711602425411e-08	8.14132969070891e-07
ENSG00000123405	NFE2	2.53104752053994	2.53371404649393	1.9275968435839	4.46474585589239e-08	8.14690189971093e-07
ENSG00000115085	ZAP70	3.70421756730011	3.72379901513241	0.223423588823845	4.5009532301709e-08	8.20455521700518e-07
ENSG00000130513	GDF15	1.90894573817055	1.9093906195655	3.84134157432248	4.57509965769925e-08	8.33117686899973e-07
ENSG00000146477	SLC22A3	-2.42106909089656	-2.42487473802912	1.89419991111553	4.64039176610754e-08	8.44143250621873e-07
ENSG00000225366	TDGF1P3	-2.02457137909469	-2.02515282676035	4.05384464204509	4.72289650643572e-08	8.5827427728292e-07
ENSG00000175505	CLCF1	2.59344280081851	2.59869811628578	1.04525786279507	4.7643114822943e-08	8.6491699572957e-07
ENSG00000167371	PRRT2	1.68468174116242	1.68490356241155	4.66899536955689	4.76985462433088e-08	8.65040607762188e-07
ENSG00000180828	BHLHE22	4.24077601978072	4.27767089524489	-0.0893379151197092	4.78679899359938e-08	8.67229540683569e-07
ENSG00000213347	MXD3	2.05267920478312	2.05289594446582	5.07120048625131	4.87124880688454e-08	8.81311176416519e-07
ENSG00000152558	TMEM123	1.65338947681554	1.65344093116864	6.7440963263207	4.87443200266345e-08	8.81311176416519e-07
ENSG00000163814	CDCP1	-1.66703225723822	-1.66732219481589	4.5977389558119	5.11871630911567e-08	9.24538902086061e-07
ENSG00000204305	AGER	2.07680798031687	2.07794130528169	2.73179395513008	5.17992347712987e-08	9.34645218880503e-07
ENSG00000139209	SLC38A4	-1.94762575372112	-1.94858280915287	3.34561828379551	5.32217271879233e-08	9.59339157447156e-07
ENSG00000116771	AGMAT	-1.89024764436196	-1.89112890001835	3.33960002004331	5.40185975201657e-08	9.72717478219908e-07
ENSG00000258947	TUBB3	1.57448960043752	1.57449744403471	9.34619047198131	5.47868258792926e-08	9.85553507804342e-07
ENSG00000196440	ARMCX4	-1.57963304487773	-1.57981407707867	5.21367711216089	5.48708656700361e-08	9.85667175996907e-07
ENSG00000101074	R3HDML	9.25221789195953	144269485.058226	-0.39220783993636	5.4903949829292e-08	9.85667175996907e-07
ENSG00000135097	MSI1	1.51583548779192	1.51591635805901	5.98801212799804	5.56573737830567e-08	9.98185823562865e-07
ENSG00000130270	ATP8B3	2.36267973049896	2.36474145031623	2.11738765286686	5.5731495315832e-08	9.98508593317188e-07
ENSG00000162599	NFIA	2.43500569261028	2.43911372456909	1.20830968402498	5.61424639905265e-08	1.00485973526706e-06
ENSG00000167244	IGF2	2.13239986992089	2.13356705823588	2.71007576316433	5.66087698387222e-08	1.01218756201076e-06
ENSG00000271447	MMP28	9.03927189227414	144269484.844904	-0.605982782541064	5.67160113336209e-08	1.01308690525748e-06
ENSG00000092068	SLC7A8	-1.5018821242166	-1.50190451778102	8.13171203478433	5.73175692824642e-08	1.02280529097725e-06
ENSG00000100271	TTLL1	2.01858512400876	2.01980493153493	2.57920726149746	5.84106461787086e-08	1.04126633884309e-06
ENSG00000182534	MXRA7	1.61866436675397	1.61884860015012	4.88653820972341	5.90812074137927e-08	1.05216592702581e-06
ENSG00000184497	TMEM255B	1.95694611524806	1.95781378836416	2.99279883091787	6.04209648032773e-08	1.07494938481511e-06
ENSG00000144229	THSD7B	2.49043993049381	2.49221115812072	2.49099718923974	6.09323982305758e-08	1.08296533158858e-06
ENSG00000112576	CCND3	1.52352570047719	1.52362618108798	5.61732780476546	6.15916046885203e-08	1.09333245085149e-06
ENSG00000168970	JMJD7-PLA2G4B	1.79492738913122	1.79510238409409	5.08966100579841	6.16386064978948e-08	1.09333245085149e-06
ENSG00000008118	CAMK1G	2.95166579085299	2.96257143380446	0.421545201342996	6.18608123163958e-08	1.09618098796912e-06
ENSG00000176171	BNIP3	1.67404652698718	1.6741715887598	5.4993931539987	6.19592825205359e-08	1.09683342818195e-06
ENSG00000143630	HCN3	1.74193118073031	1.74237073584859	3.76097586125261	6.21578574127775e-08	1.09925491176016e-06
ENSG00000213190	MLLT11	1.48969222825254	1.48974488677088	6.50136094584122	6.22396810959538e-08	1.09960890404977e-06
ENSG00000229183	PGA4	3.20664134417661	3.22029216875067	0.320796073295479	6.3035709607999e-08	1.11256776749594e-06
ENSG00000197594	ENPP1	-1.6590784344748	-1.65931142803354	4.86037748071582	6.3218482602891e-08	1.11414997771243e-06
ENSG00000077279	DCX	4.52133644328564	4.5221293789766	5.62581576229268	6.32506029728265e-08	1.11414997771243e-06
ENSG00000076344	RGS11	2.63531181556903	2.6394035298914	1.48859661317635	6.47096859043523e-08	1.1387240572941e-06
ENSG00000115525	ST3GAL5	2.22214345507106	2.22393038646954	2.21854331111468	6.62535641426964e-08	1.16474027634655e-06
ENSG00000120903	CHRNA2	5.1866461805922	5.26155478229994	-0.202883067025834	6.75785761152618e-08	1.18679797583993e-06
ENSG00000053747	LAMA3	-2.46768786691543	-2.47115828492501	1.85792391200709	6.76416810466914e-08	1.18679797583993e-06
ENSG00000184058	TBX1	4.96118237356148	4.97733236353459	1.73080261569876	6.82615459506377e-08	1.19649375764315e-06
ENSG00000262223	LOC100130370	8.99625909469117	144269484.801808	-0.646794373786974	6.85222570586922e-08	1.19988137335747e-06
ENSG00000196208	GREB1	1.64870921595357	1.64879822532078	5.93127688504091	6.94706904492138e-08	1.21351654838496e-06
ENSG00000008083	JARID2	-1.51524684951415	-1.51525969993528	8.89347124468644	6.94790514243849e-08	1.21351654838496e-06
ENSG00000067836	ROGDI	1.69969956001479	1.69981701394095	5.59647074177773	6.9505556899796e-08	1.21351654838496e-06
ENSG00000197321	SVIL	1.66864673123042	1.66874251537909	5.8143055829133	7.02382215502222e-08	1.22510607803922e-06
ENSG00000150471	ADGRL3	1.9393464265982	1.93966309757815	4.41500342236757	7.03636682657259e-08	1.22518083489199e-06
ENSG00000134769	DTNA	-1.6470971348553	-1.64740665238687	4.39866113845019	7.03802379438826e-08	1.22518083489199e-06
ENSG00000083454	P2RX5	-2.07858097684836	-2.0801143723913	2.68596859165695	7.06868110364024e-08	1.22931481441704e-06
ENSG00000150361	KLHL1	6.51925134481323	6.76969084602269	-0.488309013203561	7.17405977713092e-08	1.24642282709899e-06
ENSG00000144596	GRIP2	1.70770074881135	1.70797300962007	4.36204567628303	7.38689973806899e-08	1.28214959258522e-06
ENSG00000049089	COL9A2	1.85489536688201	1.85560403709173	3.21672883150508	7.44955915153453e-08	1.29114932078627e-06
ENSG00000198576	ARC	-1.70420474117234	-1.70486576729621	3.65074366401902	7.45326486677251e-08	1.29114932078627e-06
ENSG00000213654	GPSM3	2.05730332162274	2.05901939102006	2.11337581657221	7.50586476688963e-08	1.29899649871336e-06
ENSG00000156860	FBRS	1.57142932311954	1.57159373328015	4.97886561640915	7.53760602955947e-08	1.30322204928953e-06
ENSG00000168461	RAB31	-1.77318202328279	-1.77354597227923	4.4102380351232	7.60003198198715e-08	1.31273950477217e-06
ENSG00000111799	COL12A1	-2.19636202849872	-2.197463149067	3.21002528303571	7.6649858607528e-08	1.32267471822166e-06
ENSG00000170549	IRX1	2.56118591760796	2.56272317125395	2.8109980418616	7.7473181634983e-08	1.33558660316665e-06
ENSG00000143774	GUK1	1.61776983330048	1.61783620546277	6.32413933447105	7.83590852882313e-08	1.34955129367176e-06
ENSG00000116016	EPAS1	-2.00882495445562	-2.01042432817281	2.54303437973377	8.18699375562703e-08	1.40816528386055e-06
ENSG00000242220	TCP10L	6.44611880466497	6.6964303205194	-0.565891541689013	8.1920694103517e-08	1.40816528386055e-06
ENSG00000184344	GDF3	-1.74613058658419	-1.7465583571208	4.09453601393793	8.21108283814909e-08	1.41007118507249e-06
ENSG00000242498	ARPIN	1.95343349320454	1.95446662327814	2.7341839247453	8.26131314366786e-08	1.41702325458374e-06
ENSG00000164082	GRM2	1.66912814490331	1.66950899490291	3.88142642425307	8.2674955778648e-08	1.41702325458374e-06
ENSG00000176428	VPS37D	1.98233251044442	1.98362999280348	2.47017545431177	8.32106603137427e-08	1.42483239426544e-06
ENSG00000198569	SLC34A3	2.82299205651427	2.8295146698291	0.940275758426656	8.36714444165234e-08	1.43134487270612e-06
ENSG00000149926	TLCD3B	1.49506420315667	1.49514725821497	5.87290968067175	8.48801078875726e-08	1.45062632029568e-06
ENSG00000183779	ZNF703	2.32213980499532	2.3240541670363	2.22911980359828	8.50753030968242e-08	1.45256690728944e-06
ENSG00000164111	ANXA5	1.45649340306324	1.4565052694051	8.59747282570326	8.64255002183766e-08	1.47377818236957e-06
ENSG00000135506	OS9	1.42048912085449	1.42052098387146	7.16430143069655	8.64833018039361e-08	1.47377818236957e-06
ENSG00000197959	DNM3	-2.62894483512106	-2.63184746883165	2.35273953810442	8.72290730437028e-08	1.48506453446939e-06
ENSG00000079263	SP140	-3.57243660677746	-3.59077282188271	0.527596085543497	8.80847470136816e-08	1.49819859858548e-06
ENSG00000261040	WFDC21P	-2.84214472593625	-2.85350801766705	0.510837136937266	8.91563381987792e-08	1.51476955509902e-06
ENSG00000108465	CDK5RAP3	1.50059150549535	1.50063472503405	6.82076613670101	8.92460633241621e-08	1.51476955509902e-06
ENSG00000198336	MYL4	4.87851330512799	4.90645088792537	0.853820212517261	8.93144434432507e-08	1.51476955509902e-06
ENSG00000142784	WDTC1	1.58736685891982	1.58747376037562	5.60550147893765	9.05135990725671e-08	1.53364518200004e-06
ENSG00000128567	PODXL	-1.49317093046359	-1.49317656935046	10.1041056224181	9.06276592490884e-08	1.53411673235065e-06
ENSG00000188107	EYS	3.86552251316981	3.89739156189946	-0.261751622201783	9.11390421923535e-08	1.54130674871118e-06
ENSG00000143772	ITPKB	2.05856050849666	2.05945197389106	3.05859682711241	9.24381122311194e-08	1.56165806854558e-06
ENSG00000154721	JAM2	1.78465033685658	1.78523585191031	3.37274157170334	9.25179924819878e-08	1.56165806854558e-06
ENSG00000131435	PDLIM4	1.86831661666635	1.86869528509751	4.0915133592025	9.32937792855198e-08	1.57326031020728e-06
ENSG00000171823	FBXL14	1.74768753449908	1.74810054721471	3.85931325620426	9.40663910022044e-08	1.58478708553051e-06
ENSG00000105889	STEAP1B	-2.06663074701927	-2.06870881906969	2.15259403328517	9.80212141694866e-08	1.64985375713277e-06
ENSG00000164651	SP8	1.93102839644892	1.93215698726057	2.55807736086253	9.84087606858337e-08	1.65481121111689e-06
ENSG00000101335	MYL9	-1.52304803450377	-1.52309063738549	7.19373420007022	9.87387467435512e-08	1.65879229774742e-06
ENSG00000137449	CPEB2	2.78496072324081	2.78696341922759	2.58241957772249	9.91091736310965e-08	1.66344463025551e-06
ENSG00000167552	TUBA1A	1.44599225090102	1.4459968904767	9.96452579403885	1.00024829082016e-07	1.67723066371174e-06
ENSG00000214402	LCNL1	4.60735292773955	4.63825521460519	0.45222860150992	1.02390785325316e-07	1.71528668712118e-06
ENSG00000214548	MEG3	2.74579187612185	2.7508578735035	1.14775476109943	1.02886873399953e-07	1.72197588396855e-06
ENSG00000184709	LRRC26	3.26727002996248	3.2730709658165	1.57708917259318	1.03258678529784e-07	1.72579031647981e-06
ENSG00000176387	HSD11B2	1.60628849140114	1.60640869539804	5.43537242128865	1.03308790233882e-07	1.72579031647981e-06
ENSG00000149679	CABLES2	1.64528355282846	1.64549234198927	4.70626056838097	1.04401319015525e-07	1.74240512814747e-06
ENSG00000177469	CAVIN1	-1.57191496050177	-1.5720296050722	5.79218012335576	1.0620601877229e-07	1.77086343015728e-06
ENSG00000171016	PYGO1	2.62248974687606	2.62715476805718	1.2751400472347	1.06924003984341e-07	1.78116568809496e-06
ENSG00000152256	PDK1	1.7081790551464	1.70860571704835	3.72443446288804	1.0810307136327e-07	1.79894562709814e-06
ENSG00000180071	ANKRD18A	2.00163637430575	2.00205308403106	4.07861098768849	1.08193570962566e-07	1.79894562709814e-06
ENSG00000129355	CDKN2D	1.90024719726775	1.90129880435664	2.63568660550534	1.08831498549883e-07	1.80786292315683e-06
ENSG00000101144	BMP7	1.59103232471067	1.59128417457943	4.32312985882375	1.10078822538129e-07	1.82687717516404e-06
ENSG00000167107	ACSF2	1.83868050922519	1.83905998111498	4.03476357783428	1.12912247034343e-07	1.87215450791052e-06
ENSG00000119042	SATB2	2.03267655602778	2.03341296039623	3.25744086777258	1.15375212000955e-07	1.91121079768062e-06
ENSG00000107831	FGF8	2.17516941568246	2.17596304959278	3.27767561286244	1.16260780821107e-07	1.92408888519843e-06
ENSG00000135899	SP110	-2.01710888769185	-2.01878046920567	2.52467937671542	1.16660153213041e-07	1.92890407603458e-06
ENSG00000164761	TNFRSF11B	2.21429651859427	2.21651799324897	1.86366916233326	1.17624383540878e-07	1.94304123266087e-06
ENSG00000181781	ODF3L2	3.44814145626485	3.46533814717473	0.172717582333493	1.17929747601555e-07	1.94627842261528e-06
ENSG00000134376	CRB1	7.09792062432287	7.22899795002991	0.927450205815563	1.18909010194622e-07	1.96062113102179e-06
ENSG00000233198	RNF224	3.0918004852917	3.09907437904911	1.07740945429578	1.19586931581475e-07	1.96997324052409e-06
ENSG00000137203	TFAP2A	4.2155090265918	4.24141563740756	0.343954268046298	1.20631303651009e-07	1.98533905944043e-06
ENSG00000119950	MXI1	1.66288878715078	1.66336636913545	3.50891213700515	1.2224764751038e-07	2.01008123554268e-06
ENSG00000078804	TP53INP2	1.73449620951928	1.73475410425127	4.51379212842178	1.2313402620096e-07	2.02278620511661e-06
ENSG00000130176	CNN1	-1.83338360888282	-1.83381586586496	4.19857990357886	1.25714775261489e-07	2.06327635302321e-06
ENSG00000075213	SEMA3A	-1.66589472107019	-1.66624898657348	4.27776161192849	1.26361817540405e-07	2.0719844201487e-06
ENSG00000168993	CPLX1	1.85641703510389	1.8574105175765	2.6992658372876	1.27444079417743e-07	2.08646988937337e-06
ENSG00000241186	TDGF1	-1.48253402279303	-1.48254614142417	8.95792675558514	1.2747978021184e-07	2.08646988937337e-06
ENSG00000128965	CHAC1	-1.65556364403164	-1.65578546132534	5.07851361417854	1.27904044376983e-07	2.09148975506517e-06
ENSG00000142611	PRDM16	2.76478365412578	2.77203869646489	0.729923979775226	1.28251582962495e-07	2.09524693524862e-06
ENSG00000189068	VSTM1	3.06883394085286	3.07877707902226	0.567264838626396	1.30784521595077e-07	2.13452506346095e-06
ENSG00000067840	PDZD4	-1.55255702344536	-1.55257781932429	8.19477207003547	1.30895781250964e-07	2.13452506346095e-06
ENSG00000103888	CEMIP	2.17042826668554	2.17160687276655	2.72712211862007	1.32218778829458e-07	2.15412481149715e-06
ENSG00000234056	LINC00463	8.89931454294324	144269484.704668	-0.733316018368433	1.32530583412834e-07	2.15722928590826e-06
ENSG00000006128	TAC1	-2.28999470754142	-2.29359235413009	1.78023363818748	1.33173041436997e-07	2.16570528355175e-06
ENSG00000026508	CD44	-1.72664009165177	-1.72732444537247	3.39198798367622	1.3406291913659e-07	2.17818574827313e-06
ENSG00000162849	KIF26B	2.37558681634795	2.37967993526806	1.20205702209767	1.34563556738675e-07	2.18432503461476e-06
ENSG00000280780	JAKMIP2-AS1	-1.63822244742941	-1.63855412497531	4.34667205119466	1.36451441307535e-07	2.21295131476969e-06
ENSG00000176697	BDNF	-2.22384342484509	-2.22567623551706	2.46952613556941	1.38395029697271e-07	2.24242802672509e-06
ENSG00000164236	ANKRD33B	-1.49796869289066	-1.49805022178462	6.15422886839557	1.40122207090024e-07	2.26834775826989e-06
ENSG00000229544	NKX1-2	-1.41872901384289	-1.41882233872385	5.91085597919016	1.41339313584369e-07	2.28597066179956e-06
ENSG00000177984	LCN15	4.09743450186435	4.12086612387592	0.383297798894711	1.46049902865928e-07	2.3600125539398e-06
ENSG00000205869	KRTAP5-1	3.95052415213075	3.98701755342782	-0.364093928929454	1.48360079111865e-07	2.3951671211245e-06
ENSG00000237036	ZEB1-AS1	2.66688364573251	2.67202341169632	1.20294816579019	1.49559339522655e-07	2.41233926513831e-06
ENSG00000154309	DISP1	1.73360933689771	1.7340801947636	3.64862930025285	1.51422076999634e-07	2.43899374667458e-06
ENSG00000257185	LINC02293	8.80368441564914	144269484.608829	-0.823863865010971	1.51486037326481e-07	2.43899374667458e-06
ENSG00000057252	SOAT1	1.76282240733237	1.76356825522327	3.03508689590195	1.53437563658946e-07	2.46818055610877e-06
ENSG00000204611	ZNF616	-1.61857562154368	-1.61879888953649	4.98222053589613	1.53989914315651e-07	2.47482797252913e-06
ENSG00000187479	C11orf96	3.02533524598375	3.03324622702287	0.909553150861775	1.54189869989851e-07	2.47580503338397e-06
ENSG00000157600	TMEM164	1.51595590953555	1.5160226686854	6.22536976060566	1.54391147437949e-07	2.47680153658119e-06
ENSG00000094631	HDAC6	1.51857626558297	1.51863888988808	6.30580198943151	1.6342327433059e-07	2.61933646271669e-06
ENSG00000197256	KANK2	1.42837977134877	1.42843261043103	6.42174262713865	1.64880230105954e-07	2.64030978741227e-06
ENSG00000105409	ATP1A3	1.52248154990756	1.52252694670028	6.73807567448526	1.65879960811048e-07	2.65393020035013e-06
ENSG00000196782	MAML3	1.69861569110018	1.69901527456957	3.78702408476087	1.69365956960144e-07	2.70726840995321e-06
ENSG00000133138	TBC1D8B	-2.12313189744196	-2.12437674641338	2.97528192516428	1.7206634570167e-07	2.74796441326608e-06
ENSG00000168904	LRRC28	1.60103590840036	1.60142339176715	3.74701843238509	1.74819519382788e-07	2.78942965860017e-06
ENSG00000173221	GLRX	1.66596615736723	1.66630839279806	4.00532648427655	1.7497764246661e-07	2.78945092932209e-06
ENSG00000188779	SKOR1	3.46706812342274	3.49472500612297	-0.375129624331191	1.81816706111238e-07	2.89588273807076e-06
ENSG00000139266	MARCHF9	1.91476932213564	1.91557538696925	3.07637132309012	1.85503177113117e-07	2.95195619321956e-06
ENSG00000163762	TM4SF18	-2.74656318539982	-2.75436994762381	1.30068475658736	1.85966824898511e-07	2.9547959089029e-06
ENSG00000181444	ZNF467	2.84913153045253	2.85721413936656	0.725124260492753	1.86013794501222e-07	2.9547959089029e-06
ENSG00000167508	MVD	-1.48552322344792	-1.48555278184857	7.84761610702444	1.94070968032395e-07	3.08003264251948e-06
ENSG00000176438	SYNE3	4.58389793016257	4.62418197953097	0.0996273296755551	1.96601316606761e-07	3.11636519823687e-06
ENSG00000167733	HSD11B1L	1.82306894872957	1.82372301607364	3.26037426685671	1.96710590614356e-07	3.11636519823687e-06
ENSG00000106536	POU6F2	2.18019056723299	2.18273362806646	1.64581365757437	1.97183798514499e-07	3.12108270406712e-06
ENSG00000139636	LMBR1L	1.46801297183482	1.46815253568889	5.07677782625041	1.99033900998635e-07	3.14756634014819e-06
ENSG00000156453	PCDH1	-1.45236607937691	-1.45239620314594	7.69146159649505	1.99390000347121e-07	3.15039742111513e-06
ENSG00000121039	RDH10	1.70312936672553	1.70359991700128	3.61052330603023	2.00280602683064e-07	3.16166122656113e-06
ENSG00000140479	PCSK6	1.79896889493718	1.79963799976916	3.17423841624982	2.00901070141966e-07	3.16864444937564e-06
ENSG00000253230	MIR124-1HG	1.49073665277509	1.49080111094999	6.18937547897915	2.01632120242203e-07	3.17735788417098e-06
ENSG00000248746	ACTN3	1.60718776895671	1.60737091136653	4.78608205938944	2.02592018424374e-07	3.18965893786552e-06
ENSG00000196159	FAT4	-2.04894374661751	-2.04998691212911	3.05154636033315	2.03219383918814e-07	3.19670739106952e-06
ENSG00000124098	FAM210B	1.61484539721872	1.61502454591899	4.8389666004899	2.04028121486925e-07	3.20659391287446e-06
ENSG00000179921	GPBAR1	2.82656753737403	2.83397666284332	0.818784986527259	2.06955949656166e-07	3.24972025170539e-06
ENSG00000129682	FGF13	-1.42681305342158	-1.42692017831965	5.76203794295112	2.07137472060813e-07	3.24972025170539e-06
ENSG00000091986	CCDC80	-1.8505453249202	-1.8517312621022	2.72820027724324	2.09670886716967e-07	3.28656805778112e-06
ENSG00000100027	YPEL1	1.82334543052767	1.824118892164	2.98166404369023	2.1230908302976e-07	3.32499198607611e-06
ENSG00000159714	ZDHHC1	3.03251623468173	3.03526050179086	2.41482542212054	2.14247176627122e-07	3.35239359663424e-06
ENSG00000140044	JDP2	-1.81041021194127	-1.8109752029408	3.81840608930734	2.14930932671565e-07	3.36013727869931e-06
ENSG00000274611	TBC1D3	2.05748381927604	2.05937296959837	2.02104018372684	2.16276296949495e-07	3.37820157948065e-06
ENSG00000089169	RPH3A	3.84844401961319	3.88228899720434	-0.328903640974221	2.18729713876133e-07	3.41352661365814e-06
ENSG00000049769	PPP1R3F	1.60398024310589	1.60435716569698	3.81858153548079	2.1899545169515e-07	3.4146784234079e-06
ENSG00000163638	ADAMTS9	2.85357485912602	2.86119898557644	0.790470789851125	2.21636918394096e-07	3.45283924268771e-06
ENSG00000118407	FILIP1	1.97799442632304	1.97866598895868	3.36781059631397	2.21910012210982e-07	3.45406914019736e-06
ENSG00000229859	PGA3	3.31619563456377	3.3376651489657	-0.167847252137654	2.22625967789209e-07	3.46218408473585e-06
ENSG00000182674	KCNB2	3.44516205346357	3.45574047156591	0.904916409165776	2.23534381726431e-07	3.47327527099994e-06
ENSG00000171621	SPSB1	1.8250570685559	1.82607070423073	2.6077477731809	2.25856298739473e-07	3.506290934445e-06
ENSG00000117632	STMN1	1.47042428151772	1.4704334555275	8.99916250483917	2.26314282270245e-07	3.51033774705313e-06
ENSG00000165246	NLGN4Y	-1.73704031066627	-1.73775086348501	3.42951113666056	2.26743718086808e-07	3.51230148527793e-06
ENSG00000169071	ROR2	1.66971548670169	1.66988493453969	4.98355946423635	2.26835726298934e-07	3.51230148527793e-06
ENSG00000277117	LOC102723996	-2.08341743557024	-2.08564880383876	2.12221169056687	2.28069957412076e-07	3.52834140201586e-06
ENSG00000188042	ARL4C	1.467672475736	1.4677656089132	5.65198292884236	2.30357385105465e-07	3.56063270061802e-06
ENSG00000101187	SLCO4A1	-1.59778822041493	-1.59813538603716	4.2556755466807	2.33912529492992e-07	3.61244601754325e-06
ENSG00000184292	TACSTD2	-2.73788623090518	-2.74969086187925	0.565992462687257	2.37290427887165e-07	3.66143452085043e-06
ENSG00000183098	GPC6	1.83652400124536	1.83680020770735	4.49131838420394	2.38954985594374e-07	3.68392387236525e-06
ENSG00000117020	AKT3	1.59183682604282	1.59205822946503	4.55370649135763	2.4746601756335e-07	3.81183369564464e-06
ENSG00000215914	MMP23A	1.89517701096165	1.89612966990593	2.76511671224524	2.49794786488357e-07	3.84437633772869e-06
ENSG00000131069	ACSS2	-1.50059188410599	-1.50070902442424	5.96678049087345	2.53583874087627e-07	3.89931780803195e-06
ENSG00000132334	PTPRE	2.48220344882986	2.48766208047229	0.890543172773255	2.5743462914067e-07	3.95511181955238e-06
ENSG00000254951	LOC283299	-3.85302322374635	-3.89829606398788	-0.394486404449892	2.58582427916649e-07	3.96931835639785e-06
ENSG00000076770	MBNL3	1.78356819116264	1.78390729164824	4.17778827937467	2.58918910843181e-07	3.97105719207847e-06
ENSG00000039987	BEST2	2.06025054186374	2.0622233786179	1.9238819109202	2.66850876182203e-07	4.08918513191867e-06
ENSG00000089116	LHX5	3.89196024993364	3.89944489576659	1.80090947321871	2.67582992552654e-07	4.09687523279197e-06
ENSG00000184470	TXNRD2	-1.94739635688172	-1.94837858497133	3.14489161890414	2.69751175355655e-07	4.12385758504733e-06
ENSG00000144645	OSBPL10	-1.53542939563142	-1.53556591660568	5.50129922546175	2.69808905007874e-07	4.12385758504733e-06
ENSG00000125848	FLRT3	2.46115858673295	2.46597765416409	1.07360969180149	2.73356619897489e-07	4.17449581510406e-06
ENSG00000163508	EOMES	3.38077407541439	3.40145068178565	-0.0613400160942609	2.7670359028366e-07	4.2219841978873e-06
ENSG00000115112	TFCP2L1	-2.02490601600041	-2.02679252057959	2.26056051705638	2.77806295997688e-07	4.23517721687649e-06
ENSG00000119917	IFIT3	-3.08323660346146	-3.09727758530702	0.490734475285041	2.78741566345956e-07	4.24579726614803e-06
ENSG00000159176	CSRP1	-1.65182329003507	-1.65224490686798	4.00635062123317	2.8113512978019e-07	4.27650613133168e-06
ENSG00000101460	MAP1LC3A	1.99809501348587	1.99889624402361	3.12841244854956	2.81238388716658e-07	4.27650613133168e-06
ENSG00000104941	RSPH6A	6.62696654434701	7.09099822276444	-1.0156921990955	2.82831798414718e-07	4.29706278872438e-06
ENSG00000168779	SHOX2	5.85394217567185	5.98370982525562	-0.269676577724123	2.84106373634448e-07	4.31227081559864e-06
ENSG00000110719	TCIRG1	1.63298934957888	1.63319875557561	4.65846992253781	2.84317557568276e-07	4.31227081559864e-06
ENSG00000170955	CAVIN3	-1.76715743539587	-1.76758103647368	4.24331343443439	2.90818672060883e-07	4.40711669048993e-06
ENSG00000128052	KDR	-1.54504404027022	-1.54509585563144	6.84750458891318	2.95149381078833e-07	4.46893841597747e-06
ENSG00000182168	UNC5C	2.43167071226063	2.43569813252442	1.31513118160293	3.04164160539107e-07	4.60151750012862e-06
ENSG00000100612	DHRS7	1.61039958808102	1.61061885253293	4.58112502348376	3.05487281200945e-07	4.61760766342057e-06
ENSG00000164638	SLC29A4	1.59663443560207	1.59706145886805	3.63036759535908	3.05783648140366e-07	4.61816373859529e-06
ENSG00000206073	SERPINB4	-4.42209474670839	-4.46463818877196	0.614225717255116	3.08332629623051e-07	4.65271061376056e-06
ENSG00000171310	CHST11	1.5171363371673	1.517283411905	5.05683010461808	3.09778708715522e-07	4.67057034471005e-06
ENSG00000142279	WTIP	-1.56267952608283	-1.56296555578205	4.54810025847009	3.10932579052181e-07	4.68399789493425e-06
ENSG00000179057	IGSF22	2.59358317119248	2.60163280071768	0.43525020312319	3.12734076178945e-07	4.70715054932285e-06
ENSG00000013288	MAN2B2	1.59389385490556	1.59431876867611	3.60938136797907	3.18731137519041e-07	4.79336066576607e-06
ENSG00000203900	LOC100130587	3.13647788803051	3.15522278774796	-0.229151875767155	3.24343803294122e-07	4.87364915912646e-06
ENSG00000142549	IGLON5	1.47291325248914	1.4729646049395	6.53054436414249	3.30054513958689e-07	4.95527414163632e-06
ENSG00000228412	LNC-LBCS	4.28989875684973	4.32219288879564	0.202192184695716	3.45533407533037e-07	5.1832924565095e-06
ENSG00000174171	LOC105370792	5.47368827011013	5.57802214534483	-0.371358365012175	3.48101031509207e-07	5.21740981599014e-06
ENSG00000279141	LINC01451	6.00831553092656	6.17918116334719	-0.459917139598804	3.50578047341043e-07	5.25011282848863e-06
ENSG00000213145	CRIP1	2.24190951069291	2.24533407145299	1.26093656098807	3.53112625294384e-07	5.28362213339982e-06
ENSG00000160781	PAQR6	1.69425861049076	1.69452746931243	4.3898151641184	3.57326392045601e-07	5.34217969822125e-06
ENSG00000148219	ASTN2	1.52635516052061	1.52655239674676	4.63603416088493	3.58500123010999e-07	5.35522727832803e-06
ENSG00000205502	C2CD4B	2.60323180028867	2.6121072759985	0.398258387343928	3.59478917055646e-07	5.36534346756459e-06
ENSG00000105642	KCNN1	1.64027531784253	1.64062306605889	3.96152069282141	3.6135385666968e-07	5.38880675943862e-06
ENSG00000182670	TTC3	1.55792939342234	1.55800498452871	6.09639633142836	3.76912296970808e-07	5.61611949364124e-06
ENSG00000110628	SLC22A18	1.9755409003683	1.97753545952059	1.87646958015267	3.7738060314324e-07	5.61640026327402e-06
ENSG00000141433	ADCYAP1	5.34128200702825	5.42849138837047	-0.22118102128344	3.77562515590789e-07	5.61640026327402e-06
ENSG00000116035	VAX2	5.36776907376237	5.47183339956722	-0.417115037459881	3.79157561074764e-07	5.63541534593244e-06
ENSG00000146592	CREB5	-2.1872839576706	-2.18952987975497	2.10897603929258	3.8158666052084e-07	5.66678487255948e-06
ENSG00000271601	LIX1L	2.15919662216628	2.16161992781398	1.6928758850838	3.82566560270464e-07	5.67659856027675e-06
ENSG00000179195	ZNF664	1.45807203292355	1.45812492508842	6.48040618046005	3.83639975015761e-07	5.68778232958784e-06
ENSG00000163827	LRRC2	-1.74096742904424	-1.74178345825992	3.11320419512379	3.8557714614021e-07	5.71174272021689e-06
ENSG00000163497	FEV	8.70792501940845	144269484.512846	-0.912561529087195	3.94182474933507e-07	5.83435974337939e-06
ENSG00000185736	ADARB2	2.01426122702694	2.01580135265447	2.21195477437911	4.09228000709853e-07	6.05201609362343e-06
ENSG00000133135	RNF128	-2.16956131537941	-2.1733289300711	1.4280320349839	4.10328462485897e-07	6.06325056153371e-06
ENSG00000181965	NEUROG1	8.56951537517376	144269484.374084	-1.01533232411734	4.13246670827784e-07	6.10130416655361e-06
ENSG00000182118	FAM89A	2.54860839748159	2.55332848245872	1.21114919774083	4.14256170142203e-07	6.11113724958535e-06
ENSG00000167757	KLK11	5.05710531934615	5.16056904318909	-0.732662211426477	4.15310298945951e-07	6.12161187120747e-06
ENSG00000162458	FBLIM1	-1.48914988007245	-1.48924156899551	6.07772897873827	4.16749783340486e-07	6.13774453262466e-06
ENSG00000171533	MAP6	4.78420444858673	4.78575742862528	4.89303606949659	4.2260135329466e-07	6.21877640733275e-06
ENSG00000182103	FAM181B	2.34975919987114	2.35351509097623	1.3206915428906	4.23316618877378e-07	6.22290967533381e-06
ENSG00000185666	SYN3	1.48886171577152	1.48904897903305	4.65086938364212	4.23581789490711e-07	6.22290967533381e-06
ENSG00000171227	TMEM37	-1.67106013013668	-1.67184174675819	3.16672012462805	4.28146902920093e-07	6.28478675730311e-06
ENSG00000278299	TBC1D3C	2.03544392645855	2.03777611483273	1.70850202916789	4.29303139048024e-07	6.29656401220395e-06
ENSG00000213088	ACKR1	3.10117648580759	3.10988796510247	0.851171046195894	4.30818840791474e-07	6.31358978296632e-06
ENSG00000074047	GLI2	-1.42633082164498	-1.42639933422127	6.40928725059691	4.31609282745131e-07	6.31996769491244e-06
ENSG00000154760	SLFN13	1.51889455359926	1.51906351202606	4.85269549065099	4.39153684117436e-07	6.42515065307015e-06
ENSG00000249992	TMEM158	1.49304548617208	1.493127850826	5.85842475382836	4.45481469116585e-07	6.51237536323185e-06
ENSG00000203805	PLPP4	4.43304155229379	4.47303291089882	-0.0209246342129101	4.51056238405724e-07	6.58448191438235e-06
ENSG00000214870	LOC441204	2.89122904922883	2.89694946662509	1.23368688214355	4.51154148368955e-07	6.58448191438235e-06
ENSG00000144031	ANKRD53	2.48402845577615	2.48886852683969	1.08314569351289	4.53267846546859e-07	6.60990840812719e-06
ENSG00000179284	DAND5	5.23463497473029	5.29312791554838	0.235760296381424	4.54143154143595e-07	6.61724885779582e-06
ENSG00000187773	DIPK1C	8.98339100051227	144269484.78892	-0.621489025680602	4.55077708966867e-07	6.62543986925494e-06
ENSG00000165966	PDZRN4	4.37964361458786	4.42681330003964	-0.31002909014426	4.61865623570978e-07	6.71876640143195e-06
ENSG00000006638	TBXA2R	2.66141381260196	2.66803781799122	0.792736557758045	4.65078118378399e-07	6.75997124515531e-06
ENSG00000163395	IGFN1	6.55945300749837	6.8098732929626	-0.398791658188348	4.8927492446352e-07	7.10586953561671e-06
ENSG00000138795	LEF1	2.17111082907924	2.17463173071029	1.2183893116772	4.89988285904194e-07	7.1104254441448e-06
ENSG00000159166	LAD1	-1.57034510376876	-1.57054316622393	5.00150659562233	4.9775028966136e-07	7.21717636786085e-06
ENSG00000161609	KASH5	3.93504014516046	3.97147250783519	-0.383804813466777	5.0070693638058e-07	7.25413445044536e-06
ENSG00000131196	NFATC1	1.80837033691756	1.8091359625913	3.00401746026541	5.02940976574729e-07	7.27857710379093e-06
ENSG00000184828	ZBTB7C	2.85140266395823	2.86195624637516	0.342358255156106	5.03212289228421e-07	7.27857710379093e-06
ENSG00000137486	ARRB1	-1.42689358926185	-1.42696796483274	5.97511523317899	5.05978084431632e-07	7.31263696191971e-06
ENSG00000100359	SGSM3	1.43656034984685	1.43661481783922	6.40118549847971	5.13584656595336e-07	7.41654596224644e-06
ENSG00000224081	SLC44A3-AS1	2.54715391826285	2.55122560580538	1.34070538980657	5.19136094395904e-07	7.49063281054139e-06
ENSG00000230269	LINC02525	2.9645369905763	2.97624974502609	0.256843273380053	5.20107781107955e-07	7.49857174529305e-06
ENSG00000077150	NFKB2	1.54382884548798	1.54400351629186	4.81738383472497	5.26766587696805e-07	7.58842458438369e-06
ENSG00000146006	LRRTM2	4.86151415277217	4.94788719163371	-0.668630015508817	5.29977886039258e-07	7.62850855220423e-06
ENSG00000004948	CALCR	-2.24220345518917	-2.24571470608803	1.5332333272885	5.3549313576397e-07	7.70166400838868e-06
ENSG00000138411	HECW2	2.00052834498069	2.00117718661635	3.43542662030853	5.42928334540854e-07	7.80229240695988e-06
ENSG00000172349	IL16	2.96240022166702	2.97095741650309	0.72223747809845	5.46744509340404e-07	7.85079222411228e-06
ENSG00000177283	FZD8	1.6285348208619	1.62892520363469	3.82884606197325	5.47273443335153e-07	7.85204986320621e-06
ENSG00000121851	POLR3GL	2.1868625046578	2.19024698874583	1.27087588424343	5.50624908113175e-07	7.89376933137912e-06
ENSG00000135454	B4GALNT1	2.24871270362412	2.25076064121453	2.10683505653914	5.62306013332584e-07	8.05473935845411e-06
ENSG00000164418	GRIK2	2.85037342676084	2.85973269871533	0.509121133259363	5.72365011751042e-07	8.19223324542461e-06
ENSG00000278599	TBC1D3E	2.03517713592346	2.0380951658283	1.4022960297299	5.74449383446967e-07	8.21545738014871e-06
ENSG00000186479	RGS7BP	-2.677199860497	-2.68599505650285	0.973962414559476	5.76053624152669e-07	8.23178315445794e-06
ENSG00000267280	TBX2-AS1	8.58216515127576	144269484.386779	-1.01810450704564	5.79945824414851e-07	8.2807513340005e-06
ENSG00000109906	ZBTB16	4.24653312517636	4.26284719741846	1.00487749983564	5.8676277236637e-07	8.37136847086615e-06
ENSG00000135617	PRADC1	1.72383044892132	1.72457453456465	2.97442464359372	5.90624715041578e-07	8.41971498822493e-06
ENSG00000015413	DPEP1	2.21396315228318	2.21617784749045	1.93850629893984	5.91208656205954e-07	8.42129159532436e-06
ENSG00000205364	MT1M	-5.37895318680603	-5.5457808654572	-0.260605420794816	6.01919533218385e-07	8.56700033239063e-06
ENSG00000103534	TMC5	2.01939477734177	2.02034931089041	2.91208888077621	6.06454585767308e-07	8.62464711062044e-06
ENSG00000224243	SOX1-OT	5.07774263898484	5.18131347350694	-0.667664238749147	6.23423928577625e-07	8.85889386048285e-06
ENSG00000139410	SDSL	2.79750485682588	2.80576561361066	0.658961200852855	6.2612174616253e-07	8.89012927851363e-06
ENSG00000075043	KCNQ2	1.48446989894101	1.48454185921374	6.04710646356023	6.3831278774632e-07	9.05599904848068e-06
ENSG00000286190	LOC728392	1.65084947958959	1.65105734020413	4.72449178991994	6.57961923769498e-07	9.32733114405031e-06
ENSG00000179981	TSHZ1	3.48436287561596	3.50057663990336	0.310249706031141	6.58722040618664e-07	9.33067183490976e-06
ENSG00000205022	PABPN1L	8.76635446982433	144269484.571421	-0.825581845995075	6.59921404671134e-07	9.34022411336845e-06
ENSG00000130649	CYP2E1	3.52960861868006	3.55743729695452	-0.360854144179596	6.63407107174273e-07	9.38209526529212e-06
ENSG00000214415	GNAT3	6.01272420325768	6.26199382373325	-0.921550410246287	6.70492775160218e-07	9.47477121753411e-06
ENSG00000104611	SH2D4A	-1.72807409203477	-1.72901257110147	2.93572551976027	6.71305105331347e-07	9.47872153091269e-06
ENSG00000116133	DHCR24	-1.44986547914692	-1.44987143386071	9.96943939225046	6.76560413175124e-07	9.54534996891248e-06
ENSG00000242173	ARHGDIG	2.63014832238104	2.63396599452969	1.57002960076041	6.81187014202721e-07	9.60300964317005e-06
ENSG00000204889	KRT40	8.52957109610959	144269484.334039	-1.07170658898491	6.82645900226783e-07	9.61595661990078e-06
ENSG00000230798	FOXD3-AS1	-1.90096865723146	-1.90114531121305	5.59307248774872	6.90291531497019e-07	9.71102381831077e-06
ENSG00000114200	BCHE	3.02442570187941	3.04103309462275	-0.101711464263208	6.90486489245299e-07	9.71102381831077e-06
ENSG00000159899	NPR2	1.48475250153515	1.48495761800016	4.53272822362214	6.9110928141204e-07	9.71210523349257e-06
ENSG00000100299	ARSA	1.5890904241305	1.58935924978264	4.28967229548996	6.9717094674542e-07	9.78615977789137e-06
ENSG00000134343	ANO3	8.65415166060567	144269484.458946	-0.956031955558394	6.97479096080392e-07	9.78615977789137e-06
ENSG00000104722	NEFM	1.41961966207485	1.41967100417123	6.44308725176862	7.09589470468513e-07	9.94823189054792e-06
ENSG00000119283	TRIM67	5.21330071347219	5.26614705546725	0.324038823920374	7.10196269422266e-07	9.94889907818232e-06
ENSG00000005421	PON1	2.9586644681837	2.97409337945472	-0.0662246916039921	7.14477492852431e-07	1.00009984857102e-05
ENSG00000113161	HMGCR	-1.53336197332851	-1.53337860487545	8.67009961328795	7.15113490937295e-07	1.00020315387307e-05
ENSG00000162733	DDR2	-1.81067237453772	-1.81182936523565	2.67783841943902	7.18181115327877e-07	1.00370465222296e-05
ENSG00000167874	TMEM88	2.87606910255025	2.88418771425454	0.708643597981081	7.2274567559461e-07	1.00929107649166e-05
ENSG00000091129	NRCAM	2.35010164958211	2.35097668272667	3.42754589325619	7.2532180612665e-07	1.01209413747445e-05
ENSG00000119888	EPCAM	-1.38986500956951	-1.3898938587891	7.60682330852264	7.29607462018441e-07	1.01727636024844e-05
ENSG00000060718	COL11A1	-1.47554828870853	-1.4757137584862	5.06702910041828	7.43600878608054e-07	1.03597519430821e-05
ENSG00000139914	FITM1	3.39604550984064	3.42515491273258	-0.446528438376042	7.44940770673052e-07	1.0370298318501e-05
ENSG00000188501	LCTL	-1.76138830445219	-1.76244455663268	2.84747052518044	7.4932808429738e-07	1.0423218098307e-05
ENSG00000113108	APBB3	1.54314422820837	1.54343974706022	4.11200590241815	7.52088967003815e-07	1.04534490718476e-05
ENSG00000198795	ZNF521	1.56387834603552	1.56420062679076	4.02103067550723	7.54333375084423e-07	1.04764598564613e-05
ENSG00000226031	FGF13-AS1	-2.02202521574026	-2.02505353850196	1.71595783541634	7.60053375727322e-07	1.05476674005966e-05
ENSG00000186815	TPCN1	1.50733750461555	1.50750166271457	4.92611832946322	7.61015271713646e-07	1.05527846446278e-05
ENSG00000038295	TLL1	2.98847785277399	2.9948924285715	1.16290066384268	7.616356730985e-07	1.0553162196336e-05
ENSG00000104689	TNFRSF10A	-1.84581314126119	-1.84651414714733	3.51782416935406	7.68356314611416e-07	1.06379978157601e-05
ENSG00000137100	DCTN3	1.60892852759066	1.60915705512188	4.53187116091253	7.8191370268872e-07	1.08172835805093e-05
ENSG00000181408	UTS2R	2.76003877383398	2.7665035800304	0.955254953820391	7.88939041840824e-07	1.09059941673583e-05
ENSG00000171617	ENC1	1.49891557038879	1.49901670700674	5.62017730520767	7.91125547240438e-07	1.09277287352132e-05
ENSG00000177182	CLVS1	6.24357619502561	6.4933999834857	-0.709336047815121	8.08049694101567e-07	1.11447362703397e-05
ENSG00000162148	PPP1R32	2.63761996379268	2.64509699622702	0.644058652642617	8.0808890949009e-07	1.11447362703397e-05
ENSG00000174502	SLC26A9	4.64608995263207	4.69357154934153	-0.0502869306968078	8.16873411808097e-07	1.12571610143128e-05
ENSG00000100258	LMF2	1.54584997579237	1.54591187340224	6.35614991661754	8.34010362312076e-07	1.14844259720543e-05
ENSG00000162344	FGF19	-1.5411576680524	-1.54158612393454	3.9660638105199	8.39395821208537e-07	1.15496450542313e-05
ENSG00000188984	AADACL3	-3.24722421503887	-3.26104552085252	0.704329238183709	8.45160869247063e-07	1.16199822448026e-05
ENSG00000128283	CDC42EP1	-1.63747484898251	-1.63772194678923	4.79792576097846	8.57564900475951e-07	1.17814186442993e-05
ENSG00000106070	GRB10	-1.36993939071463	-1.3699785544226	7.09116884145915	8.59179485699179e-07	1.17944924614769e-05
ENSG00000163630	SYNPR	3.41884609705137	3.43733247417735	0.0812303507377643	8.76479033449119e-07	1.20226973663017e-05
ENSG00000147509	RGS20	2.62629615292386	2.63412102965945	0.487909323792762	8.84047666343533e-07	1.21171741386115e-05
ENSG00000180871	CXCR2	-2.85051445097154	-2.86248014300327	0.606414988201697	8.87164197561599e-07	1.21505298220311e-05
ENSG00000163354	DCST2	4.33381867617586	4.40704760814632	-0.95638040610481	8.90155274747144e-07	1.2182117302328e-05
ENSG00000126264	HCST	3.31174723743588	3.32285326928583	0.660165529872579	9.00036587525306e-07	1.23078792687646e-05
ENSG00000222009	BTBD19	2.34948850813449	2.35273205764364	1.47829434964847	9.02198991419353e-07	1.23188448331424e-05
ENSG00000118777	ABCG2	-1.93930422499564	-1.94113721782426	2.22413713107927	9.02223304906105e-07	1.23188448331424e-05
ENSG00000103335	PIEZO1	-1.43147152954362	-1.43152014559441	6.85980841364566	9.18210812750618e-07	1.25275219092379e-05
ENSG00000086475	SEPHS1	-1.3557183574566	-1.3557249048088	9.67580282604675	9.22786613337906e-07	1.25794984858913e-05
ENSG00000061492	WNT8A	4.12731366557265	4.1560510545779	0.0772096809797549	9.2343460303378e-07	1.25794984858913e-05
ENSG00000109101	FOXN1	8.51859356647494	144269484.323032	-1.08109282386273	9.25937234012133e-07	1.26039398089593e-05
ENSG00000178343	SHISA3	1.83159337110162	1.83268084479154	2.60488007524454	9.31513132362192e-07	1.26701453653331e-05
ENSG00000180011	ZADH2	2.0033454320218	2.00506739729158	2.08685087668901	9.42053124378192e-07	1.27974424375078e-05
ENSG00000106038	EVX1	6.50992677338303	6.76025152490122	-0.492263946797238	9.4231069603368e-07	1.27974424375078e-05
ENSG00000111424	VDR	-2.70024542474412	-2.71199191114144	0.237791541479545	9.46697203641076e-07	1.2847208199831e-05
ENSG00000105549	THEG	8.41256128933526	144269484.216698	-1.157689046722	9.53619331208546e-07	1.29312816475086e-05
ENSG00000230461	PROX1-AS1	8.3732666728243	144269484.17729	-1.18838742280671	9.62662121333776e-07	1.30439617674404e-05
ENSG00000070808	CAMK2A	5.11184163707727	5.21552423899336	-0.633513656805975	9.63631416623844e-07	1.30471587010311e-05
ENSG00000184911	DMRTC1	3.80676301814653	3.85724119418637	-0.930908657550255	9.70301642987147e-07	1.31274802512428e-05
ENSG00000152785	BMP3	5.46925232133921	5.59833997430864	-0.556185594262386	9.80690483959672e-07	1.32579516718287e-05
ENSG00000100341	PNPLA5	-1.73218729558684	-1.73328452515826	2.78356538941838	9.83236999684132e-07	1.32822850883678e-05
ENSG00000166862	CACNG2	5.83144844300436	6.08035673026574	-1.11963907558859	1.07413898752191e-06	1.44992463786057e-05
ENSG00000101958	GLRA2	8.39389838920786	144269484.197986	-1.18880681012561	1.07649858348413e-06	1.45200805904216e-05
ENSG00000249859	PVT1	-1.56360955652737	-1.56394477630415	4.30395171858528	1.08026807534251e-06	1.45598858548626e-05
ENSG00000071205	ARHGAP10	1.63229247097615	1.63275420367883	3.50420145843476	1.08144223366446e-06	1.45635301306922e-05
ENSG00000237923	LINC02570	-1.75077103258972	-1.75112268435729	4.50806389995869	1.08217564121045e-06	1.45635301306922e-05
ENSG00000197385	ZNF860	-2.17351211813071	-2.17683370661123	1.71092064520198	1.09153057172982e-06	1.46783222990515e-05
ENSG00000153721	CNKSR3	1.57440321989892	1.57493409269607	3.28933854504968	1.10198596972597e-06	1.48077283892709e-05
ENSG00000176014	TUBB6	-1.46835327895959	-1.46840467458885	6.77120721140619	1.1182034079754e-06	1.50143070424833e-05
ENSG00000224557	HLA-DPB2	-2.17037902595577	-2.17565431881407	1.02436640903566	1.12601929406873e-06	1.51035382529214e-05
ENSG00000269502	DMRTC1	3.67846814885761	3.72408829845719	-0.913805170108108	1.12654686423623e-06	1.51035382529214e-05
ENSG00000179532	DNHD1	1.75925624482152	1.75990869553299	3.18008744802939	1.12921538919056e-06	1.51279149014226e-05
ENSG00000150636	CCDC102B	2.61202943939034	2.62324503042334	0.0932779400677214	1.13193434961327e-06	1.51529300330848e-05
ENSG00000100628	ASB2	2.37561756592406	2.37851266917062	1.6375098019771	1.1331447474791e-06	1.51577279717298e-05
ENSG00000124831	LRRFIP1	-1.3629395841448	-1.3630018783944	6.39268505747027	1.1429814511909e-06	1.52778234396223e-05
ENSG00000248455	LINC02217	5.90286909481694	6.15187063127732	-1.02492365516864	1.15338318219472e-06	1.5405285431251e-05
ENSG00000213214	ARHGEF35	-1.45022043153141	-1.45049042394689	4.37961559275402	1.16361525910126e-06	1.55302918789726e-05
ENSG00000119509	INVS	1.73545685471231	1.73650693515494	2.55289631128417	1.16792906156299e-06	1.55761813600203e-05
ENSG00000182179	UBA7	2.77857679242066	2.79202604422113	-0.133712232513253	1.19064596876987e-06	1.58672527568425e-05
ENSG00000142700	DMRTA2	4.93371383728045	5.03686386500178	-0.777596191804308	1.19573161738334e-06	1.59230997042418e-05
ENSG00000101306	MYLK2	2.35173694260904	2.35634078617885	1.00865624100253	1.22690133789602e-06	1.63259549009036e-05
ENSG00000214279	SCART1	3.27200728177934	3.28135458918526	0.825535483766525	1.24596831509246e-06	1.65672812360313e-05
ENSG00000023697	DERA	1.50921615918292	1.50960982706732	3.67121693969297	1.27194340760964e-06	1.69000337302338e-05
ENSG00000277443	MARCKS	1.44572373328068	1.44575381082004	7.2770644358053	1.28598468106395e-06	1.70738458662752e-05
ENSG00000124875	CXCL6	-2.02217000987178	-2.0250078105939	1.72466318247642	1.28967744599849e-06	1.7110105474839e-05
ENSG00000174233	ADCY6	1.43371807546415	1.43387182159578	4.91986518704814	1.29805244943303e-06	1.71993681022042e-05
ENSG00000102678	FGF9	4.79514302767647	4.88141247900609	-0.726515371608068	1.29833912434715e-06	1.71993681022042e-05
ENSG00000077684	JADE1	-1.39662827954173	-1.39665744255637	7.57924032840917	1.30181595541839e-06	1.72325949872386e-05
ENSG00000198142	SOWAHC	1.4730875558111	1.47321087874283	5.2498415674548	1.31662534056594e-06	1.7415673928631e-05
ENSG00000166426	CRABP1	1.47289757572351	1.47291697796017	7.89184459168384	1.33210673238077e-06	1.76073632063791e-05
ENSG00000137440	FGFBP1	-5.57871417663267	-5.82295095281226	-0.594923207693954	1.33507757943915e-06	1.76335302270244e-05
ENSG00000164822	DEFA6	8.55615923200392	144269484.360709	-1.03705035838124	1.33743907802278e-06	1.76516161996316e-05
ENSG00000141639	MAPK4	1.72030314155708	1.72121117827368	2.679009271024	1.33956128624663e-06	1.76665195282534e-05
ENSG00000056487	PHF21B	1.46415188869505	1.46421125893736	6.31382780037444	1.36331789731484e-06	1.79665101563913e-05
ENSG00000100336	APOL4	5.11638358219299	5.20321524314104	-0.399076927851189	1.36619959462525e-06	1.79911598726705e-05
ENSG00000186318	BACE1	1.52521717929413	1.52546356767669	4.3341661848714	1.372427061764e-06	1.80598001892332e-05
ENSG00000158863	FHIP2B	1.51747891634103	1.51770697820359	4.42373943307061	1.37838516688842e-06	1.81247971205558e-05
ENSG00000117983	MUC5B	2.76604611949197	2.77675763168541	0.226781677969342	1.379634441671e-06	1.81278259614245e-05
ENSG00000130643	CALY	2.5220459904398	2.52861051567211	0.632603774598147	1.39795976627454e-06	1.83550569754911e-05
ENSG00000158008	EXTL1	2.44661596650069	2.45095146447837	1.18693698879712	1.40826183080139e-06	1.84689042263065e-05
ENSG00000203879	GDI1	1.39517801669044	1.39520562012099	7.33335885469223	1.40870682002687e-06	1.84689042263065e-05
ENSG00000135519	KCNH3	2.4655343175275	2.47181093154756	0.714179881603735	1.44250285923946e-06	1.88980621271938e-05
ENSG00000205922	ONECUT3	5.7188278535106	5.96739021368578	-1.13681922250789	1.44540424064279e-06	1.89221389589962e-05
ENSG00000182261	NLRP10	-3.47085591246667	-3.50342716299902	-0.202099271037745	1.46305257903571e-06	1.91390944364885e-05
ENSG00000136531	SCN2A	-2.70597188709998	-2.71714747904842	0.628808890621373	1.46593635195546e-06	1.91627286095809e-05
ENSG00000105810	CDK6	1.56008048193287	1.56018169271403	5.66821292453394	1.47394138990191e-06	1.92532241319713e-05
ENSG00000160539	PLPP7	1.82102435876042	1.82270109750358	1.94483978688842	1.4805153285773e-06	1.93249069777834e-05
ENSG00000145721	LIX1	2.89644875283791	2.90783179538556	0.277762984626852	1.525055460217e-06	1.98916874580064e-05
ENSG00000271824	SMIM32	3.20487319001652	3.22228479831796	-0.0196028207471225	1.53067814189829e-06	1.99503991373717e-05
ENSG00000242715	CCDC169	-1.61157652465292	-1.61204017446179	3.72501334125379	1.5362021133023e-06	2.0007739237014e-05
ENSG00000206052	DOK6	2.71757293072133	2.72486850288655	0.725677664522454	1.57835062765654e-06	2.05416503413589e-05
ENSG00000105877	DNAH11	1.69170245101105	1.69206562844158	3.92168939302185	1.59078620567216e-06	2.06883606616327e-05
ENSG00000237159	CNTFR-AS1	4.79583384789667	4.89867613229991	-0.853513456268219	1.5980679890457e-06	2.07678799073135e-05
ENSG00000178965	ERICH3	8.53556833308109	144269484.340064	-1.05536094665988	1.60541300458431e-06	2.08481042077076e-05
ENSG00000178568	ERBB4	3.95008476991939	3.99630521513688	-0.701825857196322	1.62680801709957e-06	2.11105335027122e-05
ENSG00000167779	IGFBP6	-1.79263518417791	-1.79371684593197	2.97087237820122	1.63609848484159e-06	2.12156181806244e-05
ENSG00000220184	HMGB3P18	8.15450725996116	144269483.957812	-1.40534660492815	1.6568070929834e-06	2.14577399580575e-05
ENSG00000163618	CADPS	1.46560710054598	1.46579076446225	4.64394315539974	1.65718254748867e-06	2.14577399580575e-05
ENSG00000249906	NGFR-AS1	4.50881164793385	4.58242725439193	-0.738723102493716	1.66070919795611e-06	2.14877653387906e-05
ENSG00000166741	NNMT	8.77484398734731	144269484.57992	-0.814825042494585	1.68182838709678e-06	2.17452099090398e-05
ENSG00000235706	DICER1-AS1	2.48108582308226	2.48591672729509	1.09869847383886	1.68398909380631e-06	2.17573347624605e-05
ENSG00000132702	HAPLN2	4.28586339167651	4.33750380089586	-0.522362582649403	1.69231395112792e-06	2.18490257652517e-05
ENSG00000241644	INMT	4.44298219718707	4.50749298040486	-0.691030012379891	1.72128931158808e-06	2.22070037291251e-05
ENSG00000235194	PPP1R3E	1.84088272401858	1.8420098104414	2.51005226943656	1.72789713497586e-06	2.22760999480837e-05
ENSG00000125510	OPRL1	2.34873296095826	2.35240522144796	1.32314670438428	1.73040899042923e-06	2.22923289998019e-05
ENSG00000068615	REEP1	2.17700412048083	2.17908860425709	1.97656284041685	1.79808140233334e-06	2.31473706432072e-05
ENSG00000215612	HMX1	2.58246461835502	2.5934218374045	0.0857117318200201	1.80896311978267e-06	2.32706166768283e-05
ENSG00000185519	FAM131C	2.26699657377461	2.27370828715687	0.43158701614452	1.81109618519813e-06	2.32812227101589e-05
ENSG00000133107	TRPC4	-1.57454653663522	-1.57484520231019	4.45368393164854	1.82470971210004e-06	2.34392855508822e-05
ENSG00000245552	LOC101929295	2.87548570621698	2.88899470332015	0.0561904308606348	1.84407525253174e-06	2.36704770864908e-05
ENSG00000107798	LIPA	-1.47726961925802	-1.47741041165874	5.39605520333843	1.84536854133903e-06	2.36704770864908e-05
ENSG00000175764	TTLL11	2.00067094494567	2.00339270860902	1.39594960156067	1.89233656320315e-06	2.42554465388669e-05
ENSG00000134115	CNTN6	8.34204109844724	144269484.145977	-1.23055566506975	1.92385486271487e-06	2.46416860061629e-05
ENSG00000112562	SMOC2	-1.60739830014584	-1.60823144356148	2.90741025820417	1.9301885471884e-06	2.47050247791574e-05
ENSG00000164687	FABP5	-1.39501401644051	-1.39505536865491	7.02836987129663	1.9331146051219e-06	2.47246886698229e-05
ENSG00000238169	LINC01053	8.19100498795861	144269483.99444	-1.37098195130522	1.94324587559523e-06	2.48364133424675e-05
ENSG00000136630	HLX	3.17157812336512	3.19723882118537	-0.559481970516362	1.97325221658944e-06	2.52018163570299e-05
ENSG00000101977	MCF2	-2.6846637952111	-2.6919329903168	0.988672374558192	1.97994064157652e-06	2.52635051353794e-05
ENSG00000267082	LOC105372273	2.74416522239488	2.75535363117151	0.115231855301581	1.98092235758835e-06	2.52635051353794e-05
ENSG00000255337	TMEM123-DT	8.10488854416152	144269483.908009	-1.28021211255786	1.98888480427642e-06	2.53468836338695e-05
ENSG00000116117	PARD3B	-1.65988907797258	-1.66071215605402	2.96921585954205	1.99150295799245e-06	2.53620824091938e-05
ENSG00000181350	LRRC75A	2.3642219784031	2.36445229973441	5.2868440234435	2.01387874757086e-06	2.56195372685809e-05
ENSG00000188277	C15orf62	2.06284666241894	2.06546114186927	1.50932256827185	2.01464069904645e-06	2.56195372685809e-05
ENSG00000205763	RP9P	6.83561085082971	7.30019237904972	-0.929619250195284	2.01603913079721e-06	2.56195372685809e-05
ENSG00000204711	CFAP95	-1.84882438923339	-1.84964780135946	3.27788683931984	2.05444504839868e-06	2.60889592120349e-05
ENSG00000173114	LRRN3	2.76814579118523	2.77747804424958	0.473900558618814	2.07884883302528e-06	2.63800282370561e-05
ENSG00000158816	VWA5B1	2.06827645460146	2.07030004638612	1.84599391928689	2.1232100873583e-06	2.69237567100439e-05
ENSG00000236939	BAALC-AS2	8.19883676406255	144269484.002304	-1.36021503276797	2.14471840222686e-06	2.71771261353406e-05
ENSG00000127585	FBXL16	1.4621631199204	1.4623546273554	4.58857636007731	2.17898010855552e-06	2.75916264137447e-05
ENSG00000156395	SORCS3	-2.67207042213192	-2.68268276910179	0.657578900588983	2.20440409689373e-06	2.78937078860856e-05
ENSG00000151640	DPYSL4	1.38756161088707	1.38763844628935	5.83193224170814	2.24388114932378e-06	2.83730558120962e-05
ENSG00000273513	TBC1D3K	1.9984157344507	2.00109245830904	1.48642162389624	2.26645183738828e-06	2.86380998856355e-05
ENSG00000245694	LOC101927480	1.74205007581358	1.74306914751904	2.50650380531338	2.27753397814266e-06	2.87577054685139e-05
ENSG00000164488	DACT2	-1.82023465984552	-1.82212580736587	2.05295353120417	2.29968262424576e-06	2.90167755801109e-05
ENSG00000163735	CXCL5	-1.78374365445126	-1.78469692943639	2.92948256952312	2.33101110576315e-06	2.93912250762808e-05
ENSG00000168769	TET2	2.05569201518527	2.05752326703066	2.04972933799093	2.34071280051721e-06	2.94926497407944e-05
ENSG00000109472	CPE	1.50317840857727	1.50342362253959	4.33105990419183	2.34681882266328e-06	2.95486579433845e-05
ENSG00000163694	RBM47	-1.72651507496727	-1.7266703400127	5.61066634045084	2.3501750079059e-06	2.95699883774072e-05
ENSG00000132386	SERPINF1	1.39276593677636	1.3928537025925	5.66193845133112	2.35774357073351e-06	2.96258489160124e-05
ENSG00000132635	PCED1A	1.54386128708391	1.54404812980968	4.76622541772657	2.35898054389078e-06	2.96258489160124e-05
ENSG00000113739	STC2	-1.33653563150842	-1.33658850590653	6.59921220196065	2.3596103599567e-06	2.96258489160124e-05
ENSG00000104879	CKM	6.06658549316153	6.14228862818717	0.679273709080727	2.36332811566714e-06	2.9651601202986e-05
ENSG00000091136	LAMB1	1.33497088040879	1.3349997954153	7.17569940065208	2.3974869966367e-06	3.00589789691075e-05
ENSG00000125820	NKX2-2	4.83544840684718	4.90052537234778	-0.296973468099962	2.40067213080568e-06	3.00777168163126e-05
ENSG00000156427	FGF18	2.29799250860037	2.30181518754832	1.25101403866067	2.44780665555129e-06	3.06466771350549e-05
ENSG00000197530	MIB2	1.41957321735865	1.41962958353398	6.35061400467059	2.4631965168725e-06	3.08176717522353e-05
ENSG00000149970	CNKSR2	-1.45027822967303	-1.45047395364724	4.91850959509129	2.47318361645428e-06	3.09208782293311e-05
ENSG00000168961	LGALS9	2.56278594166349	2.56946655912711	0.721078294762464	2.48000754360657e-06	3.09844200901015e-05
ENSG00000106571	GLI3	1.50642758505738	1.50653766831517	5.46536113836045	2.526983724565e-06	3.15491701359551e-05
ENSG00000260903	XKR7	1.61126744205345	1.61172604576139	3.55900399433815	2.54806335243491e-06	3.17900386417738e-05
ENSG00000164342	TLR3	-2.30431949254073	-2.31151758233045	0.713440077624754	2.60092357746868e-06	3.24267914272917e-05
ENSG00000183691	NOG	3.58751413517202	3.61882755943428	-0.416388051335839	2.62228848909811e-06	3.26702622615858e-05
ENSG00000175899	A2M	7.85044002019866	7.91032607066189	2.74420693051935	2.65210301876273e-06	3.3018589787829e-05
ENSG00000114654	EFCC1	7.76830756060407	144269483.570059	-1.59292001668096	2.65443989958719e-06	3.30245736038851e-05
ENSG00000101412	E2F1	1.41239680035657	1.4124343672561	6.87114894951511	2.68483165629315e-06	3.33793431146831e-05
ENSG00000106772	PRUNE2	-1.67556674770683	-1.67577131373275	5.2305196427215	2.69431986182275e-06	3.34739138698942e-05
ENSG00000151789	ZNF385D	1.74363504562435	1.74449143580413	2.79725247475739	2.70616409955402e-06	3.35976032764589e-05
ENSG00000131378	RFTN1	-1.73051405613299	-1.73173202107655	2.54566822441442	2.71837764757592e-06	3.37112211200389e-05
ENSG00000148444	COMMD3	2.18258818178008	2.18568431743372	1.41655328652568	2.71910529521982e-06	3.37112211200389e-05
ENSG00000123570	RAB9B	1.99460002344386	1.9978309613222	1.183899966455	2.75920640713351e-06	3.41845690733372e-05
ENSG00000120800	UTP20	-1.48392425993687	-1.48399087387656	6.54811512699936	2.77440044539953e-06	3.43488923619367e-05
ENSG00000186862	PDZD7	2.01875551856709	2.02164489539458	1.33169104766977	2.79906472438731e-06	3.46301533460185e-05
ENSG00000139631	CSAD	1.64719474745244	1.64788415389864	3.00320844393119	2.80774112383257e-06	3.47133581196006e-05
ENSG00000053438	NNAT	1.88342319650902	1.88584670848348	1.41666602839987	2.82654570828098e-06	3.49215796500187e-05
ENSG00000236094	LINC00545	-1.78090293649876	-1.78235784327539	2.5060833156091	2.89541049272053e-06	3.57388738297204e-05
ENSG00000138768	USO1	-1.38276243328731	-1.38278920240756	7.66362463595693	2.89671497175296e-06	3.57388738297204e-05
ENSG00000251493	FOXD1	2.86672321739115	2.8711036621888	1.57946725625723	2.92865508662104e-06	3.61079020416319e-05
ENSG00000125898	FAM110A	1.55403704002154	1.55436024946211	3.97667002969275	2.9434379178793e-06	3.626503046883e-05
ENSG00000118515	SGK1	-1.57690219291404	-1.57748705949373	3.4278625071743	2.94924397868679e-06	3.63114184254787e-05
ENSG00000197061	H4C3	-2.50484405810874	-2.51433397904856	0.546937991184112	2.96134092984982e-06	3.643514279596e-05
ENSG00000203780	FANK1	3.39191967957065	3.41795662960297	-0.468263554795238	2.97588878661351e-06	3.65888302713483e-05
ENSG00000153446	C16orf89	-1.86409067501857	-1.8661447420767	2.0865496325779	2.98603702048582e-06	3.66882490548779e-05
ENSG00000058668	ATP2B4	1.49942190617935	1.49958311071686	4.92054818953199	3.00241553781209e-06	3.68640268000103e-05
ENSG00000130477	UNC13A	-1.36541359021332	-1.36546246405009	6.85018344447579	3.05804880122939e-06	3.7521204291498e-05
ENSG00000226673	LINC01108	-1.48811656420994	-1.48826784230713	5.02743421222017	3.10679254645159e-06	3.80930022011855e-05
ENSG00000182606	TRAK1	1.39056931857824	1.39061027991694	6.73282019166568	3.11530060128325e-06	3.81710144610401e-05
ENSG00000189184	PCDH18	1.43491844064688	1.43497601981995	6.2542261986813	3.1331773444263e-06	3.83636325772115e-05
ENSG00000176907	TCIM	8.01104846006252	144269483.813825	-1.52803665717419	3.14362628154907e-06	3.84650998452816e-05
ENSG00000257842	NOVA1-DT	7.98173749686673	144269483.784398	-1.55375100430583	3.1527160089412e-06	3.8534320279779e-05
ENSG00000236502	SIX3-AS1	5.78388161083023	6.03253073422785	-1.13768044394102	3.15361532951257e-06	3.8534320279779e-05
ENSG00000142046	TMEM91	1.77050686793312	1.77153265406752	2.49642959662685	3.17287796259263e-06	3.87430829323854e-05
ENSG00000254402	LRRC24	3.58967094560816	3.61753506000302	-0.192270825629174	3.18055474500583e-06	3.88101848205752e-05
ENSG00000155097	ATP6V1C1	-1.44582090362159	-1.44591199887047	5.89744304714788	3.31589515865829e-06	4.04339210196639e-05
ENSG00000188747	NOXA1	2.48331414888962	2.48897005434286	0.831633554737217	3.34148725097034e-06	4.07180819739818e-05
ENSG00000277734	TRAC	2.00000971139197	2.00196681484946	1.85938557414238	3.35283953078238e-06	4.08284518084527e-05
ENSG00000197408	CYP2B6	-1.82534414681998	-1.82687641391394	2.4170658279472	3.38560383949837e-06	4.11992324955647e-05
ENSG00000130768	SMPDL3B	-1.41585968515332	-1.41594010481885	6.09431352008884	3.42441437317883e-06	4.1643032203161e-05
ENSG00000158714	SLAMF8	8.26330412944794	144269484.066972	-1.31372606208279	3.47427383626182e-06	4.22204957793265e-05
ENSG00000149179	C11orf49	1.48909023315019	1.48930980621252	4.43205542631128	3.49373885250763e-06	4.24280600170398e-05
ENSG00000176834	VSIG10	-1.34301570044282	-1.34307611644159	6.46098448170598	3.55635056098736e-06	4.31589582745744e-05
ENSG00000184350	MRGPRE	4.28754185235189	4.34466807369906	-0.631252140468715	3.58907632137784e-06	4.35264191094977e-05
ENSG00000100097	LGALS1	1.78864532938103	1.78914207364418	3.55934217190143	3.6685843845383e-06	4.44603438592104e-05
ENSG00000111276	CDKN1B	1.4230217908157	1.42317395689609	4.9035355914819	3.69353210642002e-06	4.47322189961325e-05
ENSG00000121871	SLITRK3	-1.91094067826185	-1.91304211269282	2.12079266904068	3.71914038190529e-06	4.50117187309368e-05
ENSG00000232301	LNCPRESS1	-1.4289914546028	-1.42920013865051	4.73232618301545	3.80335004651468e-06	4.59995925748081e-05
ENSG00000197769	MAP1LC3C	2.39622924009036	2.40178826135754	0.804830524584903	3.85541014166037e-06	4.65859888433237e-05
ENSG00000027644	INSRR	3.48612848048992	3.50786968227834	-0.0328232485345388	3.8570716410666e-06	4.65859888433237e-05
ENSG00000180769	WDFY3-AS2	2.06834587667889	2.07061071886572	1.80492004340237	3.88063921721858e-06	4.68388414610148e-05
ENSG00000123610	TNFAIP6	-2.41183629088161	-2.41707984964999	1.23663779832904	3.9492189633627e-06	4.76342742896175e-05
ENSG00000162631	NTNG1	-2.29132995711921	-2.29707609671023	1.00171979366829	3.95197744955506e-06	4.76352512229228e-05
ENSG00000155816	FMN2	1.64027956714046	1.64088349918487	3.146078705019	3.97097553979683e-06	4.78318387464627e-05
ENSG00000123572	NRK	-1.58903009310833	-1.5894233724336	3.98359773781705	4.01868115100141e-06	4.83453912485889e-05
ENSG00000148175	STOM	-1.49663490484335	-1.49682761684389	4.89088317140632	4.01904522829875e-06	4.83453912485889e-05
ENSG00000254781	GVINP2	3.91793318254951	3.96039754555359	-0.626926420905104	4.03864328738027e-06	4.85434551508384e-05
ENSG00000165125	TRPV6	2.68962829112424	2.7000201654948	0.241989509644868	4.04096774090224e-06	4.85434551508384e-05
ENSG00000133985	TTC9	-1.39128201953153	-1.39142830078711	5.25226875381474	4.04723344206438e-06	4.85859177920158e-05
ENSG00000170214	ADRA1B	3.78711340781531	3.82332989908342	-0.458842600129196	4.06837970161204e-06	4.88068396974915e-05
ENSG00000126785	RHOJ	5.70634681979075	5.95479042466173	-1.17841269587914	4.08502817308113e-06	4.89735419321337e-05
ENSG00000005249	PRKAR2B	-1.39445911007415	-1.3945812422845	5.48546427396562	4.09584038226804e-06	4.90700984787412e-05
ENSG00000109851	DBX1	2.97190107458237	2.99579746702269	-0.63313810735309	4.10303589488114e-06	4.91232244992129e-05
ENSG00000178623	GPR35	2.84930528518988	2.85884986263385	0.491193247584476	4.11762786058651e-06	4.9264772876728e-05
ENSG00000169442	CD52	1.99642155814631	1.99915226025273	1.39723268705458	4.14460818945853e-06	4.95354588967392e-05
ENSG00000081923	ATP8B1	-2.0928143958686	-2.09727909730218	1.30577507966479	4.14624456482249e-06	4.95354588967392e-05
ENSG00000116106	EPHA4	1.63731468867808	1.63788742240909	3.29389299264816	4.14860512372219e-06	4.95354588967392e-05
ENSG00000196814	MVB12B	1.42264426373328	1.42288580318228	4.22165886593758	4.1834738861747e-06	4.99182990670249e-05
ENSG00000135205	CCDC146	3.25796029580097	3.27933916285196	-0.315360996756758	4.18780112055867e-06	4.99364408417287e-05
ENSG00000081248	CACNA1S	4.19068042143382	4.23371214678382	-0.401368925091	4.25326874528933e-06	5.06831240773225e-05
ENSG00000286733	LINC02348	5.19459136338161	5.36365140556074	-1.22999772364206	4.33375666517027e-06	5.16076739156922e-05
ENSG00000170899	GSTA4	1.64190816031604	1.64251547467143	3.15836214335875	4.34726326863528e-06	5.17338868309634e-05
ENSG00000178796	RIIAD1	4.61840230736068	4.69211390176571	-0.66629659079826	4.3577250510552e-06	5.18237208444672e-05
ENSG00000121281	ADCY7	1.70974156360805	1.710832149904	2.35669121083095	4.38353054469638e-06	5.20957861861679e-05
ENSG00000168676	KCTD19	5.60949400291012	5.85771771350131	-1.28215665595673	4.38991542391056e-06	5.21368393236267e-05
ENSG00000120324	PCDHB10	1.8279804503532	1.82963936118742	1.90834189068347	4.3986090953288e-06	5.22052397698431e-05
ENSG00000198851	CD3E	7.97545713188771	144269483.77808	-1.56578785951833	4.48836691600237e-06	5.32350238683988e-05
ENSG00000129675	ARHGEF6	1.60565634013673	1.6059521506914	4.13158882314603	4.53896833011172e-06	5.37993241579064e-05
ENSG00000158050	DUSP2	-1.68958900442073	-1.69049228259204	3.05533145676558	4.63982953877018e-06	5.49581939575634e-05
ENSG00000067221	STOML1	1.90035587831928	1.90186524285882	2.16964010249934	4.67034932403638e-06	5.5282890767752e-05
ENSG00000258498	DIO3OS	5.48475216653026	5.73254988747003	-1.39486824997151	4.67572827104603e-06	5.53097617487898e-05
ENSG00000185432	METTL7A	-1.61078149631055	-1.61110460664658	4.52236322171639	4.68197941747887e-06	5.53469075191804e-05
ENSG00000009694	TENM1	1.75992932539312	1.76078539457711	2.76132863134781	4.73651585624136e-06	5.59544180600199e-05
ENSG00000188738	FSIP2	2.23995474625628	2.24442693491702	0.930807118393142	4.74496473189874e-06	5.60170322131456e-05
ENSG00000114626	ABTB1	1.47736565351026	1.47770639304282	3.74973775456226	4.76397899148844e-06	5.62042110328719e-05
ENSG00000145824	CXCL14	-2.11128277956542	-2.11597166918124	1.07322045450468	4.78145685930859e-06	5.63730278223718e-05
ENSG00000225159	NPM1P39	-2.51151350911283	-2.51757521009402	1.19776149690636	4.79597909144459e-06	5.6506797361517e-05
ENSG00000224020	MIR181A2HG	3.45047723004353	3.48589216439952	-0.717612152878644	4.80518081055316e-06	5.65777444080419e-05
ENSG00000196526	AFAP1	1.40431240190699	1.40437726545958	6.06549679009191	4.81668993371306e-06	5.66757477583922e-05
ENSG00000196542	SPTSSB	-1.74525551314367	-1.74671178378041	2.33862722701922	4.86561832359613e-06	5.72136256411757e-05
ENSG00000099260	PALMD	5.58808508892913	5.83613148848896	-1.32405302527596	4.94584343129399e-06	5.81185604267843e-05
ENSG00000198774	RASSF9	2.75597576129603	2.76826888069803	0.0805759376541068	4.99083126560515e-06	5.86085010207137e-05
ENSG00000140623	SEPTIN12	8.06470328404055	144269483.867672	-1.48902136731713	5.01435835199986e-06	5.8845942902658e-05
ENSG00000184897	H1-10	1.43901347964802	1.43903345667164	7.83628025139888	5.09473240568703e-06	5.97497588856809e-05
ENSG00000124532	MRS2	-1.31745833012171	-1.31750374692376	6.75732851829967	5.17903190652221e-06	6.06983904143193e-05
ENSG00000261175	LINC02188	-2.53155074601361	-2.54173776396447	0.551176359872481	5.20379013608475e-06	6.09484070514047e-05
ENSG00000033327	GAB2	1.46523744047132	1.46548942876671	4.17945510342629	5.21609679596668e-06	6.10523540112126e-05
ENSG00000175513	TSGA10IP	2.51676391012578	2.52064018296798	1.44582359590209	5.27601160767912e-06	6.17130325524124e-05
ENSG00000164292	RHOBTB3	1.6936366080629	1.69451425223795	2.72891851292253	5.31289850714168e-06	6.20935322079812e-05
ENSG00000204580	DDR1	1.30636708369332	1.30637612667064	8.82804810912901	5.3155218679532e-06	6.20935322079812e-05
ENSG00000111727	HCFC2	2.10228433503664	2.10574091240568	1.14059164066129	5.32198789827564e-06	6.21282721116941e-05
ENSG00000108231	LGI1	3.41512372775351	3.4531734198758	-0.955410007162162	5.37496694726883e-06	6.27055980058097e-05
ENSG00000213085	CFAP45	3.03760574094235	3.0457378191918	0.829061574543925	5.3801146539603e-06	6.27245214997429e-05
ENSG00000125630	POLR1B	-1.34611080382208	-1.34619072531069	6.04183678267837	5.42379591314317e-06	6.31923726854814e-05
ENSG00000117016	RIMS3	1.37372143964232	1.37380910894128	5.6303089908436	5.51192559310331e-06	6.4177138891951e-05
ENSG00000135447	PPP1R1A	1.51790461815494	1.51829144023735	3.68014513977543	5.53400743742939e-06	6.43921035443468e-05
ENSG00000173825	TIGD3	2.05374702794204	2.05755149341496	0.986636400021809	5.56267698734208e-06	6.46833897266685e-05
ENSG00000267041	ZNF850	-1.62045032407411	-1.62111076913001	3.28774880422886	5.59111079616732e-06	6.49715559599039e-05
ENSG00000163617	CCDC191	2.30264458586909	2.30799215878974	0.81658606520911	5.60784308161779e-06	6.5123457092077e-05
ENSG00000163499	CRYBA2	7.90410669350236	144269483.706451	-1.62025908450022	5.61399333852615e-06	6.51523519150155e-05
ENSG00000213694	S1PR3	1.50243849000791	1.50278245185441	3.78077890862915	5.62596103736231e-06	6.52486784978571e-05
ENSG00000163376	KBTBD8	-1.56170648638164	-1.56218722279504	3.70062083264047	5.68717576552823e-06	6.59156638726467e-05
ENSG00000131914	LIN28A	-1.42732628439818	-1.42733276025693	9.86546647394405	5.69090167077784e-06	6.59159060057347e-05
ENSG00000153253	SCN3A	4.417806268164	4.50296587175337	-0.945479440452625	5.85341224780586e-06	6.77541036439258e-05
ENSG00000183837	PNMA3	-1.47938145219807	-1.47990555251218	3.62937219149583	5.89818332167307e-06	6.82279450428385e-05
ENSG00000266970	SOCS3-DT	-2.20826299792191	-2.21250844420283	1.38466361304621	5.97310332272129e-06	6.90496953960587e-05
ENSG00000189067	LITAF	-1.28970897226199	-1.28974096576251	7.26985207013814	5.99378961057918e-06	6.92438382868924e-05
ENSG00000274933	TBC1D3I	1.98108580089199	1.98525001682569	0.828089796916344	6.11443862411953e-06	7.05918089303768e-05
ENSG00000137343	ATAT1	1.45802848851101	1.45821914103888	4.6107628076074	6.13771060927574e-06	7.08145327170069e-05
ENSG00000140459	CYP11A1	1.98042768611566	1.98209430960846	2.02784540435186	6.20009471434269e-06	7.14879358800199e-05
ENSG00000182170	MRGPRG	7.90436138159152	144269483.706706	-1.62022852860402	6.22319513496806e-06	7.17078138900367e-05
ENSG00000149596	JPH2	1.77422933126016	1.77559324193275	2.11814598527783	6.23083259203385e-06	7.17493479902098e-05
ENSG00000169436	COL22A1	1.87700816215801	1.87866852842347	1.9702108708574	6.25974354452837e-06	7.20356386809212e-05
ENSG00000167720	SRR	1.83297355908303	1.83468461265516	1.89434762583167	6.31358149232125e-06	7.25859249065247e-05
ENSG00000166831	RBPMS2	-1.32089389488519	-1.32092076289436	7.60028308035184	6.31572209292902e-06	7.25859249065247e-05
ENSG00000126709	IFI6	1.83157795062206	1.83260640642389	2.58873722649926	6.35778629541594e-06	7.3022192370397e-05
ENSG00000257008	GPR142	7.88857012739825	144269483.690848	-1.60653080653914	6.37123312607311e-06	7.3098138625018e-05
ENSG00000229770	LOC105372971	5.92609323437113	6.17514161215068	-0.946506626299678	6.3726160984432e-06	7.3098138625018e-05
ENSG00000143333	RGS16	1.41091622105805	1.41099475479144	5.8043045910582	6.52517983637537e-06	7.47999191165942e-05
ENSG00000232434	AJM1	1.56039539143669	1.5610108697418	3.04690567991292	6.54811166928097e-06	7.50144589234885e-05
ENSG00000156515	HK1	-1.32598911921869	-1.32600335713072	8.47838032097422	6.56723870814139e-06	7.51851633568491e-05
ENSG00000165379	LRFN5	-1.85861466899972	-1.8600630721609	2.23950554770752	6.72570937086511e-06	7.69345092835103e-05
ENSG00000136943	CTSV	-1.40780339067823	-1.40785715927696	6.65286230177787	6.72992389917947e-06	7.69345092835103e-05
ENSG00000085465	OVGP1	2.40989187764256	2.41646411894233	0.508271563673065	6.73301281290684e-06	7.69345092835103e-05
ENSG00000138135	CH25H	-2.65628362557589	-2.67008700060067	0.0405234225244424	6.74246548486087e-06	7.69930702446469e-05
ENSG00000245060	LINC00847	1.73719595544765	1.73882662038821	1.8682445083175	6.75042653419268e-06	7.7034533976794e-05
ENSG00000229205	LINC00200	7.76827288135875	144269483.569993	-1.65973289830145	6.86399804921428e-06	7.82803777522893e-05
ENSG00000206538	VGLL3	-1.75925609631457	-1.76022751536121	2.92108228102712	6.92159198396353e-06	7.88866386846222e-05
ENSG00000133104	SPART	-1.3718415668513	-1.37193515542464	5.72111344357318	6.97504814985498e-06	7.94449946440909e-05
ENSG00000102362	SYTL4	7.55858648789559	144269483.359305	-1.59255116506489	7.08586718226747e-06	8.06555745615614e-05
ENSG00000184986	TMEM121	2.68593671506698	2.69267784279655	0.762016186579406	7.09182511634512e-06	8.06717779059438e-05
ENSG00000135903	PAX3	4.19516357482008	4.26804064337819	-0.999161612480552	7.13402527624981e-06	8.10999640190162e-05
ENSG00000240563	L1TD1	-1.33679917301038	-1.33680479391759	9.87723436255057	7.2854528313037e-06	8.27685129768353e-05
ENSG00000130449	ZSWIM6	1.56784574763575	1.56821286254719	3.7918030884925	7.29496504715287e-06	8.28236905895959e-05
ENSG00000198125	MB	4.33057095625604	4.36513601887698	0.103958027178436	7.30521418875617e-06	8.28831882695408e-05
ENSG00000168071	CCDC88B	1.41923938851075	1.41938795080657	4.93950612164868	7.30952292703667e-06	8.28831882695408e-05
ENSG00000095596	CYP26A1	2.4891705238078	2.49098870349283	2.45778764640147	7.32279336103354e-06	8.29807749593298e-05
ENSG00000166257	SCN3B	1.7145266556238	1.71559937338988	2.40098726384948	7.3294080977924e-06	8.30028640788189e-05
ENSG00000123080	CDKN2C	5.20439635277098	5.37334749760735	-1.19790666073316	7.38002803600154e-06	8.35229508832718e-05
ENSG00000072163	LIMS2	-1.60111795590282	-1.60195236412259	2.93829425210716	7.46682668156389e-06	8.4451566110428e-05
ENSG00000259881	LOC101927793	3.67585666655149	3.71454150368972	-0.690943147435104	7.52411059580583e-06	8.50453949237494e-05
ENSG00000183770	FOXL2	-2.30302436875805	-2.30766819477373	1.59951988759265	7.57581334325824e-06	8.55754255174015e-05
ENSG00000225828	FAM229A	1.61162552370179	1.61235799615625	2.83543960348076	7.65259188988253e-06	8.63878567975254e-05
ENSG00000115935	WIPF1	1.77207343763808	1.77327867301422	2.37287172220561	7.75789277151182e-06	8.7521033797062e-05
ENSG00000197905	TEAD4	-1.34719164908812	-1.34723922543527	6.75753826282059	7.76733281988642e-06	8.75595647768558e-05
ENSG00000233593	LINC02609	2.85965007677549	2.87316903254066	-0.033986479101228	7.7711513002448e-06	8.75595647768558e-05
ENSG00000147027	TMEM47	-1.40780885573822	-1.40790499627138	5.81776486019916	7.79095740374333e-06	8.77271665632897e-05
ENSG00000064687	ABCA7	1.34850333762726	1.34862436214336	5.13590943231754	7.85920632697487e-06	8.84396835946931e-05
ENSG00000264357	MIR4648	5.6386699040827	6.09869637627153	-1.90528043275514	7.89630127765177e-06	8.88009456578398e-05
ENSG00000049239	H6PD	1.5516348542602	1.55210778391105	3.41195249984522	7.92709471266195e-06	8.90909299008015e-05
ENSG00000119812	FAM98A	-1.3100170904996	-1.31007320857889	6.52370580418833	7.93689413909036e-06	8.91447497655029e-05
ENSG00000196353	CPNE4	1.83719347759477	1.83893438980684	1.88428284147746	7.95566644831497e-06	8.92992187898875e-05
ENSG00000169242	EFNA1	1.82072030466051	1.8221484277435	2.07950891493275	8.02311882487716e-06	8.99995630601447e-05
ENSG00000162624	LHX8	2.61559839036461	2.62872073554543	-0.195452473816418	8.08741940042928e-06	9.06636915898156e-05
ENSG00000237149	ZNF503-AS2	7.70222935015068	144269483.503658	-1.79331484096928	8.30124732428348e-06	9.30021984548661e-05
ENSG00000224389	C4B	1.90707249525411	1.91059243804855	0.988562121937552	8.38069329651515e-06	9.38331745993084e-05
ENSG00000274419	TBC1D3D	1.91204401920162	1.91458603405143	1.48461642361813	8.48340470638589e-06	9.4908765676273e-05
ENSG00000198075	SULT1C4	1.99646876258038	1.99945594697322	1.2897423190821	8.48742882305381e-06	9.4908765676273e-05
ENSG00000226320	LINC01811	7.924596142009	144269483.727042	-1.59454601572038	8.50065744487752e-06	9.49969827900854e-05
ENSG00000002834	LASP1	-1.30783779298281	-1.30785398870274	8.26612827090201	8.54603768654053e-06	9.54441660271453e-05
ENSG00000133247	KMT5C	1.44759641404849	1.44770079563732	5.4586274341741	8.78217731875527e-06	9.80198975395075e-05
ENSG00000160183	TMPRSS3	3.94206390363414	3.98113586336416	-0.396644188273942	8.84643549033512e-06	9.86751936103775e-05
ENSG00000006071	ABCC8	1.95802407774955	1.96019014382605	1.67598591682555	8.94752664627365e-06	9.97402547392572e-05
ENSG00000135299	ANKRD6	1.43850121048984	1.43880878560454	3.88973875838203	9.01505632068545e-06	0.000100430098310153
ENSG00000205002	AARD	-1.98145744059078	-1.98426052289481	1.78371208320805	9.13587847868236e-06	0.000101656516157273
ENSG00000198739	LRRTM3	-2.61660308153521	-2.63335365010037	-0.0200154220033575	9.13657294898993e-06	0.000101656516157273
ENSG00000265148	TSPOAP1-AS1	2.37294397005392	2.37943441306277	0.508805383779089	9.21279674690444e-06	0.000102440541827611
ENSG00000123600	METTL8	-1.44958819562482	-1.44976152342917	5.07448430232492	9.26154601920517e-06	0.00010291827934271
ENSG00000197705	KLHL14	1.86191612584581	1.86417385709648	1.57760395168272	9.28822172403148e-06	0.000103150282579428
ENSG00000135905	DOCK10	-2.78786054770876	-2.80036312908983	0.518419788304494	9.40843649585248e-06	0.000104412159272512
ENSG00000166250	CLMP	-1.45897666608798	-1.45928557864854	4.28618106361335	9.41358571598614e-06	0.000104412159272512
ENSG00000086967	MYBPC2	1.68039617281398	1.68096177213854	3.28680511033421	9.42151205782618e-06	0.000104434966368091
ENSG00000180929	GPR62	2.96969555987654	2.98518148646302	-0.0755956988670829	9.54245748108165e-06	0.000105709751585258
ENSG00000154162	CDH12	4.75837327730748	4.88560670771194	-1.23806502761239	9.61639993355811e-06	0.000106462583209665
ENSG00000197852	INKA2	1.3278191689908	1.32791570839356	5.42948659792211	9.62507087359588e-06	0.000106492310890637
ENSG00000154864	PIEZO2	-1.63837575610626	-1.63899571349573	3.52742106169415	9.63177407356155e-06	0.000106494241035432
ENSG00000139174	PRICKLE1	-1.4854734393323	-1.4856392764113	5.18482998720112	9.63721702361001e-06	0.000106494241035432
ENSG00000186487	MYT1L	4.14618215552962	4.19289592389196	-0.515168125678973	9.66287367194432e-06	0.000106711474548455
ENSG00000198520	ARMH1	2.96141191993503	2.98220706198873	-0.439694026126034	9.92103879041637e-06	0.000109494541637902
ENSG00000160298	C21orf58	1.43092422736808	1.43115134705172	4.35773832469163	9.94259270061979e-06	0.00010966439351316
ENSG00000215045	GRID2IP	1.93900437529153	1.9413857461576	1.51248331086852	9.99808827087116e-06	0.00011020817126832
ENSG00000184500	PROS1	1.69465916074298	1.6959248502513	2.13462394655628	1.00423442329152e-05	0.000110627458976962
ENSG00000021300	PLEKHB1	1.40221890492128	1.40243209109733	4.42092170747381	1.00781742593345e-05	0.000110953464262265
ENSG00000182645	CCDC172	-2.37942847037855	-2.38686057716103	0.715042921377571	1.01331067564483e-05	0.00011148924075694
ENSG00000274226	TBC1D3H	1.91418492932785	1.91800637230335	0.887609614985729	1.01600844821769e-05	0.00011171697343783
ENSG00000140386	SCAPER	1.62946332535096	1.63021041063284	2.87943984505993	1.03803657463818e-05	0.000114068614573118
ENSG00000163584	RPL22L1	-1.38605005318228	-1.38614917254782	5.79220724421295	1.05584038547005e-05	0.00011595343393764
ENSG00000075426	FOSL2	1.62622672259153	1.62659459300451	3.82524860384392	1.0740193906947e-05	0.000117877106599935
ENSG00000136869	TLR4	-5.13259209311808	-5.37511468827359	-1.19175635021291	1.09514241426449e-05	0.000120121323626261
ENSG00000123104	ITPR2	-1.7064306541727	-1.70659844628674	5.41032511177241	1.10207186852504e-05	0.000120806904577505
ENSG00000127419	TMEM175	1.52679100912931	1.5274109383935	3.03421757093934	1.10869757116712e-05	0.000121458365077797
ENSG00000173401	GLIPR1L1	-2.3153177211043	-2.3228053864499	0.769109539891826	1.12634581692926e-05	0.000123315805716852
ENSG00000120251	GRIA2	7.62469454419866	144269483.425743	-1.85629414134856	1.1282359347826e-05	0.000123446774389404
ENSG00000145623	OSMR	-2.01348106976843	-2.01797474681381	1.06802850267184	1.12966000307366e-05	0.000123526620250052
ENSG00000122965	RBM19	-1.27891614174212	-1.27895402485149	7.0115195869091	1.13544439704714e-05	0.000124030984502765
ENSG00000158806	NPM2	1.89435076610132	1.8973132774888	1.16932816191478	1.13566676271712e-05	0.000124030984502765
ENSG00000211751	TRBC1	-2.89452102487996	-2.91484078492227	0.0234747727423078	1.14560874451342e-05	0.000125035658721347
ENSG00000101384	JAG1	1.33519228942573	1.33527035521853	5.72592238783669	1.14627148206687e-05	0.000125035658721347
ENSG00000159082	SYNJ1	1.82107181250246	1.82216934434182	2.52028004313884	1.14958446352937e-05	0.000125320203374088
ENSG00000006756	ARSD	1.61017147489785	1.61088571283932	2.91291503548429	1.17064791464051e-05	0.000127538255048189
ENSG00000165949	IFI27	2.7014594050039	2.71509676941232	-0.110991443594467	1.17333400859873e-05	0.000127752664302203
ENSG00000140092	FBLN5	-2.0370719152856	-2.04183529129401	0.99732709901494	1.18009552722227e-05	0.000128410272323006
ENSG00000135378	PRRG4	-2.19513631971755	-2.20244425591459	0.511622786312315	1.1835275198003e-05	0.000128705000640386
ENSG00000275074	NUDT18	2.55440544125955	2.56249359369923	0.460319252345706	1.19343096592796e-05	0.000129702689766795
ENSG00000053702	NRIP2	1.64489336259602	1.64595530433596	2.18165468882372	1.19505452503058e-05	0.000129799847709517
ENSG00000144227	NXPH2	-2.01578152756603	-2.01945650271183	1.39023478516629	1.21376548652265e-05	0.000131751688656037
ENSG00000162493	PDPN	-1.29679505204198	-1.29683103327696	7.10689505058162	1.21910047257823e-05	0.000132250100656338
ENSG00000173705	SUSD5	-1.96685154004103	-1.96889777315589	2.20434609575111	1.22051694723825e-05	0.000132323077442509
ENSG00000260287	TBC1D3G	2.12145894041379	2.12772700128597	0.38970773933581	1.22606384976775e-05	0.000132843495439817
ENSG00000183506	PI4KAP2	1.39431374983733	1.3943800696456	6.06837877181983	1.23215508164378e-05	0.000133422221896071
ENSG00000167183	PRR15L	4.38766824668297	4.45205847318587	-0.704717011585425	1.23937635079808e-05	0.000134122534410271
ENSG00000166341	DCHS1	1.42037433462277	1.42042054586394	6.59920629856015	1.24906804551013e-05	0.000135089176885536
ENSG00000117598	PLPPR5	-1.77004924646537	-1.77213345486628	1.99209351842764	1.25375024754754e-05	0.000135513187449079
ENSG00000118702	GHRH	4.93502876892504	5.02144652639249	-0.593090511494473	1.28463207461349e-05	0.000138766783481776
ENSG00000265296	FEM1AP2	5.66005786436203	6.12014187916677	-1.90397575093038	1.28922949901756e-05	0.000139178895734353
ENSG00000197859	ADAMTSL2	2.07803889176539	2.08109628956227	1.28082927357812	1.29336889194111e-05	0.000139541091307
ENSG00000042832	TG	4.20473523426897	4.27761965988625	-1.04477682282795	1.30821820179092e-05	0.00014105763653371
ENSG00000182054	IDH2	1.34472220247897	1.34478665104643	6.04606071242594	1.31277708569435e-05	0.000141463459307015
ENSG00000203668	CHML	-1.42007885845678	-1.42014520638983	6.40095750424307	1.3146729846777e-05	0.000141582004058117
ENSG00000103184	SEC14L5	-1.51304006429767	-1.5138720783276	2.92775212152898	1.32036642857456e-05	0.000142109129647731
ENSG00000249242	TMEM150C	1.67107095827743	1.67253458951274	1.93471099921576	1.32292715515862e-05	0.000142298651858688
ENSG00000165623	UCMA	-1.97434042316034	-1.97750610542767	1.60534592927697	1.33778464709974e-05	0.000143809828740493
ENSG00000127507	ADGRE2	1.77918675610207	1.78085302132296	1.88985448658953	1.35598396208505e-05	0.000145678204525695
ENSG00000242902	FLNC-AS1	4.38472324555112	4.48632990261305	-1.30352419303387	1.37703850144052e-05	0.000147779889079356
ENSG00000167601	AXL	-1.36814131180782	-1.36827357666898	5.31564223986263	1.37720789215656e-05	0.000147779889079356
ENSG00000116329	OPRD1	1.54150258070256	1.54205821672027	3.19359070989453	1.38338681609602e-05	0.000148353434871394
ENSG00000130208	APOC1	-1.48267727734338	-1.48289929922416	4.7293254728148	1.38576285635988e-05	0.000148518716731919
ENSG00000101331	CCM2L	1.60443526685979	1.6051467956977	2.91258760406233	1.3936027357601e-05	0.000149269032341409
ENSG00000166159	LRTM2	2.85767455069667	2.88251246900645	-0.7844648003776	1.39905890172967e-05	0.000149763278704408
ENSG00000130675	MNX1	2.86715216055565	2.89079655096058	-0.732031376688963	1.41047754077021e-05	0.000150894804136156
ENSG00000145012	LPP	-1.46770180727259	-1.4678469400615	5.39247827871084	1.41491882658187e-05	0.000151278971416575
ENSG00000222033	LINC01124	7.75005291525609	144269483.551721	-1.74861437183556	1.41859643229531e-05	0.000151581075837633
ENSG00000186470	BTN3A2	1.81146245154502	1.81353552916063	1.58329154734991	1.43692650115715e-05	0.000153447535306644
ENSG00000171552	BCL2L1	1.26925689806936	1.26928032698376	7.3889178868569	1.45790047860145e-05	0.00015559392570365
ENSG00000184619	KRBA2	1.65511909800368	1.65591523922145	2.82472263864849	1.46283762957548e-05	0.000156027243811615
ENSG00000127528	KLF2	2.2701875886907	2.27701907295869	0.380616183696452	1.48033581841546e-05	0.000157799008660452
ENSG00000180354	MTURN	1.50246954659443	1.50309848278355	2.92282728370148	1.4839932363675e-05	0.000158094153701881
ENSG00000143603	KCNN3	1.8260529269795	1.82795863624889	1.72578508528141	1.49027906670199e-05	0.000158668790399132
ENSG00000179270	PCARE	7.61890383146596	144269483.419935	-1.8568593152631	1.50308047809409e-05	0.000159936033407727
ENSG00000109576	AADAT	1.42163198442068	1.42201568018802	3.58706000160128	1.51105557876719e-05	0.000160688522425864
ENSG00000152784	PRDM8	3.8454162297181	3.89604489363844	-0.872064832789135	1.51933342630474e-05	0.000161472287857752
ENSG00000169851	PCDH7	-1.51478972276143	-1.51570741000926	2.82324098317694	1.52767892295925e-05	0.000162262302796227
ENSG00000257698	GIHCG	1.93203313090942	1.93559104809066	0.968429869763338	1.53321821203372e-05	0.000162753491708186
ENSG00000070669	ASNS	-1.35230173849809	-1.35234708140511	6.89058474130217	1.55370249325446e-05	0.000164829582930769
ENSG00000029534	ANK1	1.40453141384734	1.404700658664	4.65585412598599	1.56099072567565e-05	0.000165504088203191
ENSG00000273079	GRIN2B	-1.98262250142291	-1.98485931321425	2.08441377275712	1.56339139438667e-05	0.000165635035983241
ENSG00000240038	AMY2B	2.53574039939325	2.54287493904094	0.575470803832849	1.56408779974057e-05	0.000165635035983241
ENSG00000142694	EVA1B	2.33940514929437	2.34590863307174	0.591665748163577	1.58788631278909e-05	0.000168055237304168
ENSG00000161638	ITGA5	1.35487063433923	1.35495327796909	5.67354436249087	1.63464065568692e-05	0.000172900665311094
ENSG00000162630	B3GALT2	4.46164935123645	4.50514483247049	-0.151743024919364	1.65569004670538e-05	0.000175023063701339
ENSG00000177459	ERICH5	-1.7703037918137	-1.77217701954003	1.93886307806053	1.69398589100103e-05	0.000178964982106884
ENSG00000005483	KMT2E	1.44976104976457	1.44985296299089	5.66368883986096	1.73631448270137e-05	0.000183328017577092
ENSG00000228495	LINC01013	-1.42836754472898	-1.42851153545091	5.03126194611995	1.76847674504919e-05	0.00018661310659057
ENSG00000177839	PCDHB9	1.86409755676924	1.86726486345018	1.00277521522481	1.78569044388031e-05	0.000188317834541046
ENSG00000185774	KCNIP4	4.1821722675187	4.2831158063602	-1.41757869330569	1.80607994553745e-05	0.000190355262506261
ENSG00000102878	HSF4	5.04047657471319	5.20887164379901	-1.30291931837964	1.81951324710018e-05	0.000191590316992484
ENSG00000160961	ZNF333	1.49436666025525	1.49497628796932	3.01578226499955	1.81995186171265e-05	0.000191590316992484
ENSG00000137726	FXYD6	1.32046594394438	1.32053481267917	5.92290244416018	1.84509403561795e-05	0.000194093478094099
ENSG00000106688	SLC1A1	-1.77248122409798	-1.7740396077847	2.25388713910947	1.84591178087357e-05	0.000194093478094099
ENSG00000087903	RFX2	1.60716554823045	1.60795998461333	2.72062292363517	1.86639445472018e-05	0.000196062125257871
ENSG00000215039	CD27-AS1	1.57722945334923	1.57805504922101	2.6417158743027	1.86683851490547e-05	0.000196062125257871
ENSG00000107331	ABCA2	1.35133037115196	1.35142237334755	5.51114489091636	1.86961913915504e-05	0.000196238313302108
ENSG00000183401	CCDC159	1.74065988389848	1.7429292059021	1.47324649689621	1.91315676437638e-05	0.000200689693366864
ENSG00000105519	CAPS	1.9084651386711	1.91042832007715	1.75111804160657	1.92783001214637e-05	0.000202109745115475
ENSG00000115963	RND3	-1.5153864841563	-1.51562234228886	4.80879373048937	1.9474822665299e-05	0.000204049805676287
ENSG00000196951	SCOC-AS1	3.54123382444808	3.59083415530225	-1.04182041530022	1.95766204062906e-05	0.000204927184278766
ENSG00000145675	PIK3R1	1.40663731584666	1.40704693999289	3.45187781906148	1.95815981830083e-05	0.000204927184278766
ENSG00000100246	DNAL4	1.54298312659708	1.54346526651231	3.41127831689056	1.97911929694071e-05	0.000206998891310242
ENSG00000177989	ODF3B	4.61306450210698	4.71552708926891	-1.05319556407159	1.99719345867762e-05	0.000208766561829222
ENSG00000196576	PLXNB2	1.29006168410268	1.29008027264869	7.74107343735591	2.00397952394027e-05	0.000209352904934946
ENSG00000063127	SLC6A16	2.41062637231716	2.42032585501996	-0.00936690768482924	2.00760606948568e-05	0.000209608682994247
ENSG00000141448	GATA6	3.42368906175542	3.4420951406584	0.0799053770229082	2.01716509473881e-05	0.000210483191791778
ENSG00000151689	INPP1	1.58586692238676	1.58670537831793	2.62924072249653	2.0417330647912e-05	0.000212921881334702
ENSG00000006747	SCIN	-2.39856465442652	-2.40981441209593	0.172505930152448	2.0796432924593e-05	0.000216748294177759
ENSG00000115596	WNT6	8.30489135458241	144269484.10869	-1.19620965395218	2.09157492263557e-05	0.000217864223937994
ENSG00000197261	C6orf141	-1.66039541039833	-1.66112997398843	3.36971972515566	2.11840905247575e-05	0.000220530225000562
ENSG00000186867	QRFPR	-1.97668902556638	-1.98128438205506	0.894677586168175	2.13500985125185e-05	0.000222128422594279
ENSG00000205189	ZBTB10	1.57873727406584	1.57914827164618	3.67963689648215	2.14518046939323e-05	0.000223056141034336
ENSG00000154040	CABYR	-1.43986164627455	-1.44031230691844	3.61409143985684	2.14830934119965e-05	0.000223124994870067
ENSG00000166670	MMP10	-4.61285309646642	-4.77697274206882	-1.01110083227557	2.14835094268127e-05	0.000223124994870067
ENSG00000186231	KLHL32	2.68938103457763	2.70725129638145	-0.429789281795574	2.16692754855865e-05	0.000224923033934696
ENSG00000189292	ALKAL2	-1.77517220303134	-1.77762297738406	1.62917540218984	2.17367249087078e-05	0.000225491587668117
ENSG00000167612	ANKRD33	2.80976835004567	2.83587966901479	-0.889467772324973	2.17691761566656e-05	0.000225696627624264
ENSG00000186417	GLDN	3.4484179866581	3.48386715524449	-0.787753835722524	2.1933741400201e-05	0.000227270351340114
ENSG00000159348	CYB5R1	1.37131747240706	1.37153292477638	4.33216533396295	2.20503210365225e-05	0.00022834532104818
ENSG00000135069	PSAT1	-1.30775765945488	-1.30777473161565	8.21572072268036	2.20894010824561e-05	0.00022856569458423
ENSG00000171033	PKIA	1.49935026234647	1.49960809836022	4.24609497409872	2.20972960870595e-05	0.00022856569458423
ENSG00000076043	REXO2	-1.26050421140926	-1.26056559194428	6.25993406865739	2.2154861007142e-05	0.000229027967564244
ENSG00000197249	SERPINA1	8.38862319644425	144269484.1927	-1.11048689449409	2.23272160537316e-05	0.000230675668299616
ENSG00000115257	PCSK4	1.60632751682178	1.6069144201112	3.19157575138571	2.24121600073717e-05	0.000231418884904904
ENSG00000160191	PDE9A	1.2808442963476	1.28091219909798	5.87263241460021	2.25283284932489e-05	0.0002324834641667
ENSG00000231256	CFAP97D1	-7.12084290186671	-144269482.91882	-1.81111755594153	2.27006049852041e-05	0.000234125485966241
ENSG00000267795	SMIM22	2.49670471423589	2.50585409845615	0.146018424350451	2.28053270956702e-05	0.000235069278307688
ENSG00000167081	PBX3	1.3568579725599	1.35699644505098	4.97346841996716	2.29351761673498e-05	0.000236270827558379
ENSG00000101470	TNNC2	1.67204441869002	1.67344446930229	1.93544251337401	2.32141188900784e-05	0.000239006012253117
ENSG00000259291	ZNF710-AS1	2.04584808793846	2.04927287346973	1.12733763783056	2.3541497187265e-05	0.000242236423631366
ENSG00000138678	GPAT3	-2.12670606542776	-2.1318017169788	0.982559665913987	2.3571572309181e-05	0.000242405689567999
ENSG00000144134	RABL2A	1.50085100367726	1.50139566504544	3.15483537970494	2.35878578608487e-05	0.000242433032468145
ENSG00000205359	SLCO6A1	7.42196456208905	144269483.22189	-2.02579848672614	2.45663623058099e-05	0.000252265416947531
ENSG00000196329	GIMAP5	4.62638201231229	4.75335864151428	-1.39455845336563	2.45850823518372e-05	0.000252265416947531
ENSG00000142583	SLC2A5	4.97810738144516	5.03081538974812	0.0735022711955973	2.45870514859771e-05	0.000252265416947531
ENSG00000145526	CDH18	-4.94299841794377	-5.10837013749303	-1.02317128177046	2.46584512775986e-05	0.00025285216523329
ENSG00000188803	SHISA6	1.73205615899072	1.73388214596017	1.68913346933097	2.5105420795792e-05	0.000257287178213097
ENSG00000051128	HOMER3	1.40260837578442	1.40267272551159	6.10668700262251	2.52864100233465e-05	0.000258992815616211
ENSG00000179833	SERTAD2	1.42949065684384	1.42982995893831	3.74558197431418	2.53150597020204e-05	0.000259137069711533
ENSG00000196296	ATP2A1	1.72470526079964	1.72584906833017	2.2908632510553	2.53889813843028e-05	0.000259744317313474
ENSG00000127252	PLAAT1	1.65914875090781	1.66065252973938	1.9227763916209	2.57354579464531e-05	0.000263137662255947
ENSG00000177721	ANXA2R	3.48606478236792	3.54092330225457	-1.33649616952456	2.58219815806419e-05	0.000263870691729581
ENSG00000211592	IGKC	7.41953961541238	144269483.219457	-2.02602504843887	2.58515111507471e-05	0.000264020800736476
ENSG00000115648	MLPH	-1.4883440042451	-1.48896883456381	3.29145370478311	2.59767541156043e-05	0.000265147695049177
ENSG00000283293	RN7SK	2.20424204533261	2.20907177204517	0.854329900212969	2.60640222694935e-05	0.000265885906076009
ENSG00000136404	TM6SF1	2.86409051025664	2.88111175601948	-0.362898061392855	2.62881353158154e-05	0.000268018461549382
ENSG00000158815	FGF17	3.36208103303647	3.3812040268646	0.000515967253438131	2.63899885150002e-05	0.000268902798207542
ENSG00000225683	PACRG-AS3	7.53393166506234	144269483.334527	-1.9229823916596	2.64453515205467e-05	0.000269312678249598
ENSG00000198889	DCAF12L1	-1.75924151637201	-1.76103299529283	2.19693450901542	2.66221454796011e-05	0.00027095800356269
ENSG00000244731	C4A	1.9180433082582	1.92106048395238	1.22747544918169	2.6810170289522e-05	0.000272715688748362
ENSG00000140416	TPM1	-1.26181744548002	-1.26182656624129	8.98872236785734	2.69763009679715e-05	0.000274248783154961
ENSG00000104413	ESRP1	-1.30357093375525	-1.30361124683202	6.98214538562229	2.70941003721667e-05	0.000275289057522112
ENSG00000180176	TH	4.42576697318263	4.47771208842748	-0.450295523404689	2.75121230937189e-05	0.00027927265092834
ENSG00000110975	SYT10	-2.02631017744871	-2.03280851229661	0.739811304649918	2.75226837161289e-05	0.00027927265092834
ENSG00000225386	LRRC3B-AS1	2.26765280361027	2.27758889036175	-0.133862551256721	2.75332600600477e-05	0.00027927265092834
ENSG00000114166	KAT2B	1.86631165395215	1.86978935322801	0.918407654821495	2.87843086034692e-05	0.000291795803056593
ENSG00000187037	GPR141	2.80082949606673	2.81700625328693	-0.267558783549094	2.88839336679132e-05	0.000292638988545469
ENSG00000158352	SHROOM4	-1.51375210324568	-1.51437413922606	3.26946501167046	2.92912754517358e-05	0.000296597086830866
ENSG00000213949	ITGA1	-1.56824719101408	-1.56909283874384	2.89786655029841	2.95182131919306e-05	0.000298724989134037
ENSG00000233429	HOTAIRM1	3.66901984389306	3.73139439510328	-1.31582158092125	2.95481927881286e-05	0.000298858384248776
ENSG00000188191	PRKAR1B	-1.30409965563817	-1.30416804748797	6.25830827144438	3.0072002338484e-05	0.000303983519093164
ENSG00000160883	HK3	5.00431826332713	5.25003626414262	-1.82500499221233	3.01664418620028e-05	0.000304765001230489
ENSG00000140577	CRTC3	1.53222841277191	1.53287343544971	2.97499903610631	3.01844013892471e-05	0.000304773374072699
ENSG00000081052	COL4A4	-1.99848746405471	-2.00243121702156	1.0984630453049	3.05399681291833e-05	0.000308188640377936
ENSG00000160948	VPS28	1.3624376404526	1.36252140952449	5.67397597731594	3.06421982550668e-05	0.000309044982514679
ENSG00000164970	FAM219A	1.30606533560045	1.30616730044244	5.29804617491503	3.07539346350384e-05	0.000309996176256073
ENSG00000103227	LMF1	1.47039359560354	1.47089022200262	3.24524154176179	3.10016662865755e-05	0.000312316333467987
ENSG00000178809	TRIM73	2.30866406931335	2.31759509540696	0.118755900175799	3.1043471330078e-05	0.000312560497132664
ENSG00000204228	HSD17B8	1.82406616237896	1.82673525830375	1.34287810721803	3.10891184155645e-05	0.000312843046228115
ENSG00000228775	WEE2-AS1	2.83866622924829	2.86487544806262	-0.856607315920297	3.1261392570236e-05	0.000314398776267422
ENSG00000104863	LIN7B	1.80713447348245	1.80971874557174	1.25387236196557	3.13732101756292e-05	0.000315345074708824
ENSG00000169594	BNC1	-2.75704849145975	-2.78251435236785	-0.537798441567536	3.25134333738395e-05	0.000326621396473167
ENSG00000230918	DPP4-DT	3.69527453243004	3.73138980263589	-0.648842156343136	3.29132700171635e-05	0.000330438963079647
ENSG00000165588	OTX2	1.3135600582631	1.31360577318762	6.51622261561846	3.2930598703851e-05	0.000330438963079647
ENSG00000101200	AVP	4.20819023689978	4.28090056122247	-0.99921817098881	3.3097239737689e-05	0.000331923896377241
ENSG00000179774	ATOH7	2.11796430671829	2.12319930894695	0.629524505164022	3.32744375725473e-05	0.000333512968367994
ENSG00000120907	ADRA1A	-2.21791714718437	-2.23005811928965	0.0525757221664058	3.34801953220329e-05	0.000335375774125684
ENSG00000177374	HIC1	4.48355318506558	4.48762963539557	3.28621111547349	3.34979905919477e-05	0.000335375774125684
ENSG00000140284	SLC27A2	-1.55417058841047	-1.55539356005191	2.50888983679355	3.43393173403301e-05	0.000343605621373348
ENSG00000243710	CFAP57	2.20313638466253	2.20935671087004	0.451885260586826	3.49165809658376e-05	0.000349185436741549
ENSG00000099139	PCSK5	-1.40084501310807	-1.40124134121593	3.77292806859783	3.49651208467404e-05	0.000349474418530538
ENSG00000182070	OR52A1	-2.57250053789471	-2.58572036372485	0.00572811361385917	3.52132092809674e-05	0.000351683409149735
ENSG00000103599	IQCH	2.15965009431655	2.16774237976998	-0.00181182774173471	3.52256666350867e-05	0.000351683409149735
ENSG00000275549	STPG3-AS1	2.54673274947387	2.56569018168206	-0.719097091708202	3.56348141621606e-05	0.000355568692517666
ENSG00000172020	GAP43	1.28944988844556	1.28954280215597	5.41114400095846	3.614038720941e-05	0.000360411226929716
ENSG00000149541	B3GAT3	1.35719628351067	1.35733347764588	4.98707350297388	3.62525523384559e-05	0.000361327259749843
ENSG00000185100	ADSS1	1.91340425802903	1.91464716415608	2.48257254586456	3.69995294757864e-05	0.000368565861648218
ENSG00000186439	TRDN	-1.74723751159255	-1.74927262731095	1.65001239550673	3.73879341930764e-05	0.000372226489775614
ENSG00000262454	MIR193BHG	-1.85590839606697	-1.86069994538276	0.978651541983478	3.78640650264792e-05	0.000376755917721528
ENSG00000248487	ABHD14A	1.7670356096978	1.76882017981969	1.74457921348894	3.79122888206165e-05	0.000377024891228389
ENSG00000159263	SIM2	2.52712553248602	2.54336834156583	-0.565610152057239	3.81792220695596e-05	0.000379467340692478
ENSG00000168754	FAM178B	2.28387676993988	2.29069867329574	0.367099568576565	3.83784642503794e-05	0.000381234649625069
ENSG00000165091	TMC1	-2.71488110704191	-2.74021730715916	-0.468442069539154	3.90007364583407e-05	0.000387040357360909
ENSG00000168404	MLKL	-1.55487067317105	-1.55597281618391	2.43602359605732	3.90064280112478e-05	0.000387040357360909
ENSG00000040731	CDH10	3.9212662230605	3.97186735387807	-0.717326126611859	3.91535146886023e-05	0.000388283266346111
ENSG00000151702	FLI1	2.43104833994175	2.44705613325898	-0.689976583195366	4.01728301866599e-05	0.000398169817187112
ENSG00000272668	LOC107985216	7.24904569387416	144269483.047911	-2.15859172869577	4.06593307495475e-05	0.000402767345971715
ENSG00000182310	SPACA6	1.52445758461301	1.52539099368984	2.39369301312089	4.08111905727592e-05	0.000404046684184729
ENSG00000069011	PITX1	4.99314509954805	5.23875341956521	-1.69013823316673	4.11307944191883e-05	0.000406984406847485
ENSG00000185345	PRKN	4.76513105776168	4.93247837545187	-1.36805129951932	4.16498141317746e-05	0.000411890963434353
ENSG00000236104	ZBTB22	1.44176812208603	1.44196806534175	4.57381143885619	4.25946385907849e-05	0.000421000675093697
ENSG00000160325	CACFD1	1.44527849230809	1.44546381561443	4.68391056184006	4.27370089483036e-05	0.000422173307162281
ENSG00000130940	CASZ1	1.44808792163731	1.44850138835406	3.4402719585685	4.28577508043649e-05	0.000423131101309909
ENSG00000149922	TBX6	1.85766861538923	1.85934376066911	1.92468131924636	4.32657233447855e-05	0.000426922065461497
ENSG00000107130	NCS1	1.27185842190626	1.27190731777308	6.34947789109544	4.3731094267139e-05	0.000431274888085737
ENSG00000263574	LOC100134391	7.6926080417833	144269483.494009	-1.79427963580346	4.38033789964973e-05	0.000431748429765475
ENSG00000124701	APOBEC2	2.9410534199813	2.96479085918914	-0.650661742732544	4.43385139024973e-05	0.000436632872155628
ENSG00000142661	MYOM3	2.34087444269725	2.35280470502081	-0.312827819532607	4.434801866029e-05	0.000436632872155628
ENSG00000139572	GPR84	7.30137278213585	144269483.10057	-2.11931525091696	4.4705649764217e-05	0.000439910517121231
ENSG00000226137	BAIAP2-DT	1.42591701223045	1.42618538811554	4.08439658406644	4.50650338334764e-05	0.000443201778292636
ENSG00000166558	SLC38A8	7.44672169664214	144269483.246839	-1.99195311722154	4.52653029238603e-05	0.000444925416750497
ENSG00000140488	CELF6	5.11431860128613	5.28295151218562	-1.26742642104191	4.59105687114398e-05	0.000451018734370638
ENSG00000170412	GPRC5C	1.34743056016564	1.34754711151369	5.18370740586235	4.63699520260818e-05	0.000455280251929372
ENSG00000050327	ARHGEF5	-1.30266207310178	-1.30280509564782	5.06980628273503	4.7142989691259e-05	0.000462614963925642
ENSG00000268041	ERFL	4.75187833848535	4.91920256054658	-1.40482915631453	4.72755391940083e-05	0.000463659932635392
ENSG00000146618	FERD3L	5.18202577611842	5.42848272740762	-1.67362084567268	4.74656578647066e-05	0.000465268054584571
ENSG00000078900	TP73	1.59029500172634	1.59099045114842	2.90371134706825	4.79132997297395e-05	0.000469397310292839
ENSG00000238057	ZEB2-AS1	7.45831251432101	144269483.258468	-1.99085416985711	4.80854678195059e-05	0.000470824742970187
ENSG00000275763	ZNF516-DT	7.19891684681844	144269482.997441	-2.19859830956983	4.8249196523513e-05	0.000472168017244126
ENSG00000179344	HLA-DQB1	1.58061321643451	1.58168807290694	2.23122359660856	4.84187187174384e-05	0.000473566478670669
ENSG00000120088	CRHR1	2.73470176420556	2.76053883353436	-0.904910920080907	4.85686445515669e-05	0.000474771843525784
ENSG00000007129	CEACAM21	2.91431364649777	2.93259837513712	-0.416529500341077	4.86707674346372e-05	0.000475368302800869
ENSG00000080511	RDH8	7.29798936573471	144269483.097174	-2.08152204020033	4.86831008770268e-05	0.000475368302800869
ENSG00000125266	EFNB2	1.29913466882169	1.29923012469765	5.41145652228583	4.88954870444368e-05	0.00047718025782094
ENSG00000171843	MLLT3	1.48536102050446	1.4859836175071	2.93997159920513	4.90372237330243e-05	0.00047830112249684
ENSG00000090006	LTBP4	1.46216229234002	1.46221637671482	6.44695550839902	4.90765631426219e-05	0.000478422539655006
ENSG00000110090	CPT1A	-1.45674005669913	-1.45738460077268	3.07881688214272	4.98357403686027e-05	0.000485557314839984
ENSG00000124140	SLC12A5	1.87632356899537	1.87846082665385	1.63816630322583	4.99164980722534e-05	0.000486077951397625
ENSG00000186007	LEMD1	2.77183871539709	2.78613459474564	-0.146823439328325	5.01993837675706e-05	0.000488565227904184
ENSG00000108960	MMD	1.34674607879194	1.34693373898395	4.50038671111223	5.03674631596786e-05	0.000489933043780122
ENSG00000177599	ZNF491	2.44131177357477	2.45485198961098	-0.345979339059657	5.08110828285091e-05	0.000493978128197818
ENSG00000163064	EN1	4.21306775084724	4.3382682303209	-1.70500801525126	5.10691569760646e-05	0.000496215932147005
ENSG00000215906	LACTBL1	7.20514364285154	144269483.003691	-2.19807119930354	5.17013355311815e-05	0.000502084312464657
ENSG00000129654	FOXJ1	-1.70448131578413	-1.70560386546581	2.80399733672719	5.21113972433659e-05	0.000505790435546494
ENSG00000204241	LINC02731	2.54508264074842	2.56079222235862	-0.476055390457561	5.33177836196151e-05	0.000517217387337281
ENSG00000105821	DNAJC2	-1.26571833662445	-1.26579224090568	6.04832596087622	5.40815816888269e-05	0.000524340828243008
ENSG00000244342	LINC00698	1.33047485336343	1.33066506044247	4.42468592059661	5.42360381096541e-05	0.000525551935734671
ENSG00000213760	ATP6V1G2	2.16311573905163	2.16575009212598	1.62087272271433	5.45875003978727e-05	0.000528669689482064
ENSG00000168427	KLHL30	7.20212442663705	144269483.000661	-2.19833100626811	5.499210092074e-05	0.000532298404505378
ENSG00000140873	ADAMTS18	2.18148091368633	2.19008794710908	-0.0264420277170526	5.53547207380084e-05	0.000535517040048889
ENSG00000113441	LNPEP	1.50587728447387	1.50638275083773	3.24827842337365	5.5992883340781e-05	0.000541271713508399
ENSG00000250529	LINC02121	-3.57702061124421	-3.63799450518133	-0.916513229333057	5.60104111387197e-05	0.000541271713508399
ENSG00000177272	KCNA3	1.68412940007045	1.6855710240205	1.93743262665471	5.63989368163468e-05	0.000544730447828245
ENSG00000063515	GSC2	-2.72190684010759	-2.75449532601302	-1.00393147361602	5.75596783475207e-05	0.000555639846706859
ENSG00000188158	NHS	1.35278043845023	1.35288627728216	5.34007901141038	5.8035083983575e-05	0.0005599252598437
ENSG00000269720	CCDC194	3.69786718546673	3.75334193784903	-1.08869562971121	5.87589041729046e-05	0.000566601443978399
ENSG00000187905	LRRC74B	7.27258022091319	144269483.071605	-2.13906058687343	5.96910743185462e-05	0.000575278387432966
ENSG00000173846	PLK3	1.32310925539357	1.32330286431787	4.38770160124531	6.00752370496358e-05	0.000578667321250715
ENSG00000152061	RABGAP1L	-1.3083268230243	-1.30842313210138	5.74974144051985	6.11825852981284e-05	0.000588838929950839
ENSG00000101327	PDYN	-2.0075795282626	-2.01139329361745	1.32134432035728	6.11974133819966e-05	0.000588838929950839
ENSG00000092969	TGFB2	2.18195140484093	2.18792257540209	0.429163442240175	6.14664864565055e-05	0.000591108248944697
ENSG00000278921	EPB41L4A-DT	2.24540030843713	2.25654862082013	-0.372136835395717	6.17507715861326e-05	0.000593521327546669
ENSG00000162105	SHANK2	-1.30451227869478	-1.30461299062187	5.63913850726441	6.20239892908639e-05	0.000595825482437235
ENSG00000133980	VRTN	-1.24478040972263	-1.24479629246248	8.24438518634451	6.39321811125422e-05	0.000613824843050857
ENSG00000249087	ZNF436-AS1	3.07405790034196	3.10247571689577	-0.756858598970314	6.45137382494083e-05	0.000619074388994187
ENSG00000140798	ABCC12	4.98225886687977	5.22779329550539	-1.82448421612895	6.6671300431104e-05	0.000639433480307154
ENSG00000115641	FHL2	-1.27933022090756	-1.27946009186601	5.23843246073739	6.68585541432476e-05	0.000640883909893598
ENSG00000260266	PPIAP46	3.96591398307307	3.96714384354804	4.40728818406578	6.73087406009742e-05	0.000644851806156129
ENSG00000135318	NT5E	-2.34236589576207	-2.35441253852533	0.109584411183806	6.80274997862726e-05	0.000651387109094498
ENSG00000169282	KCNAB1	-1.72264306914794	-1.72574592928407	1.30477488669955	6.93440109669634e-05	0.000663635986612827
ENSG00000102466	FGF14	5.2520792380541	5.29619563476997	0.649119650759768	6.96558863329865e-05	0.000666262297715141
ENSG00000165698	SPACA9	2.24695050535321	2.25645413554776	-0.0709831634610684	6.98030199436173e-05	0.00066731086932665
ENSG00000237037	NDUFA6-DT	1.55470259122753	1.55582952000774	2.19504716046319	7.00232486014541e-05	0.000669056721733872
ENSG00000123685	BATF3	-1.93610581668748	-1.94105085039851	0.890591632077757	7.02872745449337e-05	0.000671218948700438
ENSG00000111886	GABRR2	7.52145176270759	144269483.321914	-1.95415114367136	7.06358905907448e-05	0.0006741862282725
ENSG00000198663	C6orf89	1.33308987253038	1.33327215779727	4.52193279987632	7.08239687956838e-05	0.000675618889460596
ENSG00000144152	FBLN7	3.24431351970452	3.273184785926	-0.647089350985376	7.10141509228938e-05	0.000677070074527976
ENSG00000257704	INAFM1	1.63564051767029	1.63636287070874	2.89473800194363	7.1209980372466e-05	0.000678573519446461
ENSG00000180573	H2AC6	-1.35702732198773	-1.35740699987607	3.7591662740606	7.20309263982165e-05	0.000686029021172735
ENSG00000153902	LGI4	1.47553902448827	1.47592041111353	3.61655109556024	7.21811909911509e-05	0.000687092332222347
ENSG00000160216	AGPAT3	1.57200861105466	1.57300320035502	2.31834657369474	7.26003425813009e-05	0.000690712671050227
ENSG00000183134	PTGDR2	2.82641339551812	2.85260824764965	-0.834725636244599	7.31419621038268e-05	0.000695493665306886
ENSG00000280870	MIR325HG	2.56218964625236	2.58287852008462	-0.808655557411308	7.43818007520561e-05	0.000706905244219995
ENSG00000060709	RIMBP2	4.58195237682164	4.70876752471343	-1.35999884206429	7.49237807764221e-05	0.000711675912329592
ENSG00000247416	LOC101928847	4.70210302531467	4.82934784763953	-1.25077516923324	7.5288804137367e-05	0.00071476153383559
ENSG00000069482	GAL	-1.35577146259916	-1.35579924126861	7.446692700909	7.61174837975088e-05	0.000722243282262122
ENSG00000197822	OCLN	-1.37915652321164	-1.37944668484927	4.18662163968265	7.73849376815776e-05	0.000733878159004769
ENSG00000174332	GLIS1	2.68195222620662	2.69561357497257	-0.250910276215845	7.77262835939171e-05	0.000736722595321992
ENSG00000105855	ITGB8	1.5466618771116	1.54737431644901	2.80254971072857	7.77909154337219e-05	0.000736942585985807
ENSG00000183654	MARCHF11	2.18010775254294	2.18703042956756	0.2387134878196	7.86645141211582e-05	0.000744821910978991
ENSG00000158220	ESYT3	-1.45873767485205	-1.4594695622638	2.98616161640474	7.92252587184312e-05	0.00074973222226575
ENSG00000127743	IL17B	7.30868220993256	144269483.107905	-2.04344294018789	7.95885690430164e-05	0.000752769926551996
ENSG00000156968	MPV17L	-1.4327445357665	-1.43351078755563	2.89470844398599	7.96453885158386e-05	0.000752907070714817
ENSG00000179846	NKPD1	2.03561818828982	2.04233993969124	0.229357531335957	8.17174470689164e-05	0.000772084493257085
ENSG00000275954	TBC1D3F	1.85541139018149	1.86023460630178	0.465041132832706	8.21106119691561e-05	0.000775387419078162
ENSG00000022355	GABRA1	-4.52786202750617	-4.62827024710019	-0.821948613027535	8.46373744600893e-05	0.000798824153325968
ENSG00000111305	GSG1	-2.01977787836869	-2.02906647922285	0.142793646255594	8.53825492866004e-05	0.000805429975799527
ENSG00000278910	BANCR	-2.29713172604919	-2.30764120286556	0.279772593566586	8.72308000105216e-05	0.000822428809214197
ENSG00000136938	ANP32B	1.25822025448316	1.25826521216738	6.44093129798724	8.75661877846041e-05	0.000825153626523248
ENSG00000126016	AMOT	1.44214879364639	1.44231528130125	4.78021812394647	8.81093815757426e-05	0.000829832719753328
ENSG00000150625	GPM6A	1.92656987156909	1.93208596570038	0.252020782364135	8.83975312731098e-05	0.000832106073481427
ENSG00000124134	KCNS1	-1.73378644351026	-1.7366199809453	1.34383888710321	8.9400535857309e-05	0.000841102556021885
ENSG00000205111	CDKL4	-6.82243964455897	-144269482.61785	-1.92059127275844	9.02343833901901e-05	0.000848498897935979
ENSG00000259964	THSD4-AS1	6.80783322354425	144269482.603301	-2.39436445971644	9.08874365058489e-05	0.000854188263537009
ENSG00000105939	ZC3HAV1	-1.36269412209038	-1.36281910437857	5.40167256644758	9.10363780538334e-05	0.000855136326270196
ENSG00000211826	TRDJ4	6.91085323089187	144269482.707195	-2.39423075253352	9.12672325282763e-05	0.000856852418950165
ENSG00000221869	CEBPD	1.54042960552077	1.54148528682208	2.21546595852919	9.16409177015644e-05	0.000859906944529817
ENSG00000154319	FAM167A	1.67541482157825	1.6769579774636	1.8526552621897	9.17334448777003e-05	0.000860321411607362
ENSG00000137819	PAQR5	-1.46135574839559	-1.46219030837631	2.84534661542264	9.24151300742134e-05	0.000866257944757814
ENSG00000189430	NCR1	-2.31532703764275	-2.32767007291571	-0.102334829977337	9.25836728145737e-05	0.000867380791492407
ENSG00000177103	DSCAML1	1.92643166019396	1.93051899162469	0.642057540347062	9.26972680982355e-05	0.000867987945650373
ENSG00000162383	SLC1A7	3.80835299266301	3.90753576154791	-1.6889265965853	9.28209036935294e-05	0.000868274037195056
ENSG00000138653	NDST4	7.15895843058932	144269482.957162	-2.23875703385502	9.28254296411105e-05	0.000868274037195056
ENSG00000174948	GPR149	6.99077108792418	144269482.787813	-2.24057212649376	9.40441214890347e-05	0.000879211227226178
ENSG00000196465	MYL6B	1.32421520676521	1.32424728006923	7.00940429841082	9.53912464977395e-05	0.000891337009685549
ENSG00000159905	ZNF221	-2.03347971995461	-2.04041215776391	0.460057716715877	9.6159975924903e-05	0.000898048363086588
ENSG00000139514	SLC7A1	-1.39024063223072	-1.39027573476302	7.31870828972709	9.68679116645406e-05	0.000904185213233915
ENSG00000111262	KCNA1	-2.06092681032824	-2.0698733091414	0.150836837314823	9.79253522582698e-05	0.000913542307615902
ENSG00000188655	RNASE9	-6.62733052674805	-144269482.421148	-1.975303529307	9.79730607009803e-05	0.000913542307615902
ENSG00000183840	GPR39	2.22699005276816	2.23234024908195	0.73283504585774	9.84464883927115e-05	0.000917475890515836
ENSG00000185742	C11orf87	-2.39787867285313	-2.41116378225372	0.169053256902279	9.89226687390054e-05	0.00092143099452128
ENSG00000253405	EVX1-AS	7.23999201829131	144269483.038824	-2.15937696269196	0.000100180477833102	0.000932658755169396
ENSG00000169302	STK32A	2.2781490605435	2.28594187981542	0.247717283216664	0.00010124541309714	0.000942080096449381
ENSG00000129680	MAP7D3	-1.28899075630455	-1.28907642419636	5.86291072649196	0.000101863154495434	0.000947332661593446
ENSG00000188133	TMEM215	-2.20887657993353	-2.22004697985968	-0.11571097815748	0.000102437644963452	0.000952177712405839
ENSG00000162415	ZSWIM5	1.33574367962992	1.33608424247883	3.64082688123206	0.00010262967450252	0.000953464511265968
ENSG00000213988	ZNF90	-1.25539611075725	-1.25549590174224	5.56635769487726	0.000102713897464249	0.000953748929951178
ENSG00000124762	CDKN1A	1.34851916555073	1.34865840721379	4.93544210810927	0.000102848498716567	0.00095450059502684
ENSG00000092850	TEKT2	2.09996289430965	2.10411820099363	0.880809414513992	0.000102904371824684	0.000954521209141264
ENSG00000205542	TMSB4X	1.23085137201637	1.23085399671777	10.5344431535413	0.000104852033555468	0.000972080525787041
ENSG00000153294	ADGRF4	7.56339496968346	144269483.364172	-1.89089247491865	0.000105044300939053	0.000973260251248938
ENSG00000159231	CBR3	-1.6594839265844	-1.66183650860845	1.41310962879503	0.00010508869330837	0.000973260251248938
ENSG00000151718	WWC2	-1.32140147285302	-1.32145357665252	6.60606142059743	0.000105340093974634	0.000975080963528989
ENSG00000259129	LINC00648	2.26097135468279	2.2701089437421	-0.0445256501364054	0.000105811827551984	0.000978938233997578
ENSG00000089639	GMIP	1.29948330292792	1.29960196036124	5.07505356668697	0.000105941146750273	0.000979138327104095
ENSG00000105467	SYNGR4	4.51993453804761	4.64635513845146	-1.45250097696297	0.000105943526483918	0.000979138327104095
ENSG00000261143	ADAMTS7P3	1.75380696374419	1.75495190471542	2.37788197757087	0.000106013032650838	0.00097927199578975
ENSG00000165917	RAPSN	2.35381725943605	2.36306799845535	0.0271830448804847	0.000106867524469541	0.00098665289457063
ENSG00000125675	GRIA3	1.68503778928516	1.68683141048455	1.65904938460657	0.00010695535199429	0.000986951590939015
ENSG00000144320	LNPK	1.36869338471506	1.36916890196539	3.23585177641799	0.000107770172884943	0.000993954974492493
ENSG00000138468	SENP7	1.44878481667044	1.44929776503819	3.1867129545559	0.000107861431875108	0.000994281209580338
ENSG00000128805	ARHGAP22	-1.31684274933864	-1.31710628373225	4.27258787172783	0.000108448372765006	0.000999174003035845
ENSG00000240891	PLCXD2	1.64326886541019	1.64471696724255	1.87829261499325	0.000109859762158335	0.00101165374149014
ENSG00000111801	BTN3A3	1.92559480183288	1.93015140672656	0.607508876716478	0.000110315275545628	0.00101532284905963
ENSG00000260083	MIR762HG	1.91768258059618	1.92130248179653	0.90427248086466	0.000111188884991384	0.00102283425691919
ENSG00000152932	RAB3C	1.47193812834196	1.47258202269071	2.97934515016336	0.000111683177009231	0.0010268503370394
ENSG00000188038	NRN1L	-1.81503236869562	-1.8167535440777	2.19320396343209	0.00011222517237124	0.00103130064135162
ENSG00000101049	SGK2	4.57998614241775	4.74654583758747	-1.6759438007555	0.000112602994811014	0.00103423845156569
ENSG00000245067	IGFBP7-AS1	4.68105065426886	4.92492340846204	-2.0447058369416	0.000113136901187291	0.00103860609340717
ENSG00000267530	LINC01836	-2.00851074040385	-2.01497396512961	0.517597889646508	0.000113976028991336	0.00104576974305562
ENSG00000082196	C1QTNF3	2.51140088684357	2.52402605688412	-0.251557108243772	0.000114186070400726	0.00104715689613367
ENSG00000187244	BCAM	-1.34551764041366	-1.34556591423839	6.74727928674772	0.000114470548664917	0.00104922490020481
ENSG00000111271	ACAD10	1.28373628748513	1.28393881316933	4.33081711626492	0.000117298832982473	0.00107459502450627
ENSG00000100234	TIMP3	-1.43445902083541	-1.43512798464811	3.00353163937845	0.000118656696572625	0.0010864751871969
ENSG00000165879	FRAT1	1.33968336254731	1.33994661746377	3.95600454865365	0.000122761512614325	0.0011234825467703
ENSG00000108786	HSD17B1	1.98478637169836	1.98920909639593	0.676940259177478	0.000125197577136249	0.00114518770942468
ENSG00000113070	HBEGF	-1.52259537307066	-1.5241278656155	1.96978516815017	0.000127155025711136	0.00116249489333342
ENSG00000138675	FGF5	4.3954083940916	4.56113489635871	-1.85787189025919	0.000128811090129981	0.0011770303567039
ENSG00000165732	DDX21	-1.31139774553903	-1.31141171318062	8.48468124940755	0.000128924153371497	0.00117745873338414
ENSG00000164749	HNF4G	-1.97962632337756	-1.98566379746329	0.511458639996044	0.0001303200505722	0.0011895967263879
ENSG00000173818	ENDOV	1.39087203066062	1.39126689892179	3.5151908514565	0.000130858031499882	0.00119389499405867
ENSG00000186297	GABRA5	-1.39119375227547	-1.3916733500333	3.5083677080042	0.000131757997527515	0.00120148976627986
ENSG00000100253	MIOX	2.70245472521506	2.72679311786718	-0.886851014067613	0.00013198169961357	0.00120291312388577
ENSG00000184378	ACTRT3	-1.59449122906336	-1.59622718909828	1.84653860143637	0.000132703594153782	0.00120887334541215
ENSG00000171595	DNAI2	7.07730244956913	144269482.875005	-2.13954421612985	0.000134256290833963	0.00122239184760851
ENSG00000186897	C1QL4	3.17019393227694	3.21066756458651	-1.18022921758692	0.000134404578515949	0.00122311603906765
ENSG00000134438	RAX	2.4630180935937	2.47405053518672	-0.0931036760142587	0.000134581238669043	0.00122409755478576
ENSG00000091704	CPA1	6.91845568055953	144269482.714829	-2.41718862078451	0.00013563592707491	0.0012330601832344
ENSG00000085185	BCORL1	1.37682782397836	1.37712796957111	3.8787747892659	0.000135718534240966	0.00123318102281973
ENSG00000174279	EVX2	5.14466278344019	5.60136883124117	-2.32570688999896	0.000136922770286993	0.00124348800723629
ENSG00000182795	C1orf116	-1.43122269672235	-1.43210533979947	2.81562019102669	0.000137384839585895	0.00124704779646564
ENSG00000164100	NDST3	1.73572208476525	1.73852722100492	1.08894486464182	0.000138469116606789	0.00125587376392875
ENSG00000160505	NLRP4	-6.6617703160922	-144269482.455747	-2.49168507970795	0.000138498360116251	0.00125587376392875
ENSG00000128284	APOL3	-6.56745382800043	-144269482.360543	-2.32781811166989	0.00013874058545569	0.00125742932034752
ENSG00000171243	SOSTDC1	-4.71885184044463	-4.95912433776448	-1.67752759723238	0.000138988867612253	0.00125903815870142
ENSG00000123095	BHLHE41	-1.8429998040281	-1.84721331798804	1.09119085008097	0.000139933736365496	0.00126695221561249
ENSG00000248538	LOC157273	-1.91393948726476	-1.91822208179456	0.886249310666502	0.000140392021813796	0.0012704549644401
ENSG00000005102	MEOX1	2.89694698294085	2.93334336694915	-1.3494833763692	0.000140671733545602	0.00127223048135127
ENSG00000166573	GALR1	1.39147301796678	1.39181367118117	3.60251755827219	0.000140731245421804	0.00127223048135127
ENSG00000185483	ROR1	-1.32672144198917	-1.32677072855737	6.72501381717272	0.000140967346962279	0.00127371765861143
ENSG00000137871	ZNF280D	4.78811207605915	5.03255095436157	-1.98926147864822	0.000143419697611869	0.00129494177504028
ENSG00000148814	LRRC27	1.62272657795088	1.62433074576902	1.76311936434066	0.00014346187615111	0.00129494177504028
ENSG00000159433	STARD9	1.30998795470674	1.31012533896618	4.87864944124556	0.000144739086650732	0.00130580785527544
ENSG00000153814	JAZF1	-1.37163795994963	-1.37205808420968	3.53714133052641	0.000147731195282375	0.00133212655614229
ENSG00000205362	MT1A	-4.46039253176958	-4.69899538200508	-1.82650222375237	0.000147987561139619	0.00133376225949086
ENSG00000275572	GRIFIN	3.9381303761353	4.01028249942584	-1.3170377093792	0.000148356162567206	0.00133640733581426
ENSG00000160593	JAML	-2.62428757842751	-2.64043029535089	-0.0810843088317139	0.000148562537643412	0.00133715944534836
ENSG00000162889	MAPKAPK2	1.25633409329798	1.25638269142914	6.34180989372525	0.000148632370804291	0.00133715944534836
ENSG00000144045	DQX1	1.85688173249302	1.86056047710213	0.788754699326384	0.000148665133095332	0.00133715944534836
ENSG00000167984	NLRC3	1.92010833182801	1.92506383060546	0.474764562406151	0.000149169945289626	0.00134102197910447
ENSG00000175093	SPSB4	1.28781526677013	1.28789187166918	5.72045452151434	0.000149815801586891	0.00134614794244059
ENSG00000243449	C4orf48	1.59572177201706	1.59619033098289	3.54724166879335	0.000154303043232723	0.00138576751244491
ENSG00000140015	KCNH5	-2.20352064884563	-2.21563403457876	-0.103523620110802	0.000154640793278942	0.00138810007730861
ENSG00000104635	SLC39A14	-1.27450406226657	-1.27452321339251	8.01053782063732	0.000154999364920419	0.0013906170959653
ENSG00000136488	CSH1	2.68696878360153	2.71270591188522	-1.01862002943997	0.000155695288178345	0.00139615668950652
ENSG00000150907	FOXO1	-1.2695847726614	-1.26967726191145	5.72883918981507	0.000155823694387592	0.00139660420496204
ENSG00000054392	HHAT	2.00290564907469	2.00734994457071	0.662839776204328	0.000159179488280783	0.00142596287814875
ENSG00000108375	RNF43	1.99021528164735	1.99425878640179	0.81649440919158	0.000159982819903057	0.00143243802158797
ENSG00000137868	STRA6	1.33890797442114	1.33906071140798	4.80793044039053	0.000160459266585237	0.001435981293671
ENSG00000126217	MCF2L	1.28754201601519	1.28767225671756	4.93640781770334	0.000160576948511291	0.00143631196126917
ENSG00000186777	ZNF732	-1.57493789815537	-1.57584768870244	2.81958063070597	0.000160659553947463	0.001436328705668
ENSG00000014914	MTMR11	1.51368068846298	1.51478032043496	2.14959798951976	0.000161241213291901	0.00144080483459378
ENSG00000163530	DPPA2	-1.44454054415423	-1.4453680951752	2.60753833359296	0.000161494300394008	0.00144234191682219
ENSG00000258512	LINC00239	6.84355706900874	144269482.639332	-2.46604541758439	0.000164963388164215	0.00147258586995964
ENSG00000122735	DNAI1	3.02886187350608	3.06565839445654	-1.16812790615067	0.000166981416177157	0.00148897173932218
ENSG00000237941	KCNQ1DN	6.94860531163142	144269482.745233	-2.32543451475595	0.000167046850736594	0.00148897173932218
ENSG00000277631	PGM5P3-AS1	6.91605323127597	144269482.712417	-2.41736265283227	0.00016705005855135	0.00148897173932218
ENSG00000255693	LINC02389	-6.43986079036225	-6.89663608165421	-0.813478432329187	0.00016730525062125	0.0014904996063108
ENSG00000143674	MAP3K21	-1.33852630522265	-1.33878490003349	4.3139446476563	0.000168863329373541	0.00150362737381615
ENSG00000184979	USP18	-1.51125505730881	-1.51252031677314	2.38544296266569	0.000169618682586088	0.00150959778983946
[truncated: 872 more rows]

## Sheet: de_Day0_MPP8vsWT_treat
ENSEMBL	Symbol	logFC	unshrunk.logFC	logCPM	PValue	FDR
ENSG00000250021	ARPIN-AP3S2	-7.71977734276851	-7.97160403536398	1.66770998594915	4.17519515625033e-11	7.42808970248495e-07
ENSG00000053702	NRIP2	3.32160909368317	3.33569883648576	2.18165468882372	5.89103137989121e-09	5.24036696398222e-05
ENSG00000131969	ABHD12B	2.16373315197091	2.16437948820472	3.78782862036298	1.24982505202414e-07	0.00074118791668538
ENSG00000132297	HHLA1	2.37758526406758	2.3789897279123	2.90034450309659	5.58396760921876e-07	0.00248360919339027
ENSG00000180747	SMG1P3	3.34130363197041	3.35541209635791	1.17640045136534	1.42550719430388e-06	0.00507223969877206
ENSG00000236253	SLC25A3P1	3.5450922470739	3.58413519768862	0.103299437006558	1.91072363608653e-06	0.00566561403493591
ENSG00000196199	MPHOSPH8	1.41085826197586	1.4109184065826	6.49770661135518	2.32150793922771e-06	0.00590027824954289
ENSG00000214548	MEG3	4.69427807238384	4.85178427947671	1.14775476109943	3.08640261866414e-06	0.00686377362358171

## Sheet: de_Day4vsDay0_MPP8_qlf
ENSEMBL	Symbol	logFC	logCPM	F	PValue	FDR
ENSG00000090932	DLL3	7.49958608224426	9.16071621617127	9453.20198598738	1.42804965747412e-21	2.54064314561221e-17
ENSG00000104435	STMN2	8.69668893835998	5.83412249913298	6082.66400071583	3.31783594260359e-20	2.95138096274302e-16
ENSG00000172238	ATOH1	7.1295093792869	6.36709831436024	5326.61055304857	8.54791939995616e-20	4.05843834139494e-16
ENSG00000198719	DLL1	4.99171288035756	6.22146876462579	5278.04484723212	9.12469977268268e-20	4.05843834139494e-16
ENSG00000106003	LFNG	4.17390220241683	8.00593323992651	4557.35170590108	2.59819821071994e-19	6.61293813303743e-16
ENSG00000137142	IGFBPL1	4.6113062783647	9.09822527967167	4418.38709760798	3.23969794807415e-19	6.61293813303743e-16
ENSG00000167178	ISLR2	8.86759949721036	7.15055816029049	4411.87659840325	3.28055638180794e-19	6.61293813303743e-16
ENSG00000134817	APLNR	9.89106326956204	5.63997211233916	4359.44312785574	3.56503867691567e-19	6.61293813303743e-16
ENSG00000100060	MFNG	7.39406317562934	5.83941016330353	4339.82154893528	3.68148674530236e-19	6.61293813303743e-16
ENSG00000196169	KIF19	7.183725441742	6.09877474499416	4333.97584797261	3.71701317128741e-19	6.61293813303743e-16
ENSG00000135406	PRPH	7.36463401790809	6.05251396917822	4204.63523845497	4.61255062038178e-19	7.46017164429202e-16
ENSG00000133636	NTS	6.28925360206108	6.82453537747761	4143.11000501973	5.12328831515809e-19	7.59570186791479e-16
ENSG00000173404	INSM1	5.3445799921862	5.67714228737769	3981.89997222336	6.79720181507463e-19	8.8173076387448e-16
ENSG00000205336	ADGRG1	6.24965205703762	5.93343674845377	3922.41935731949	7.56636642297197e-19	8.8173076387448e-16
ENSG00000151376	ME3	5.72479905031324	5.45575839398912	3888.34424716633	8.05150348319344e-19	8.8173076387448e-16
ENSG00000171786	NHLH1	6.75505972918426	4.5578267161764	3860.49638579419	8.4744172421561e-19	8.8173076387448e-16
ENSG00000099284	MACROH2A2	4.30430300245156	6.49539985991278	3859.85885845588	8.48439137842007e-19	8.8173076387448e-16
ENSG00000090097	PCBP4	4.54684797794006	7.83077138807097	3832.76619365435	8.92088907298108e-19	8.8173076387448e-16
ENSG00000064300	NGFR	4.64632166487131	7.02268594739983	3697.60145147451	1.15199456126358e-18	1.0625220300882e-15
ENSG00000131668	BARX1	6.01705040594107	6.21218300432643	3678.85763021525	1.19444891247058e-18	1.0625220300882e-15
ENSG00000145920	CPLX2	5.13407919621547	5.79775617343847	3522.1591854512	1.62844548649915e-18	1.37960350715745e-15
ENSG00000159409	CELF3	5.65738742731591	5.00133802374848	3397.05057461388	2.10667518404719e-18	1.7036299181538e-15
ENSG00000144834	TAGLN3	5.88868734183785	5.86871547635853	3367.67138747335	2.24105144080882e-18	1.73350200797521e-15
ENSG00000144485	HES6	4.50952267555807	9.21357451217997	3332.27081104728	2.41613766095726e-18	1.75936615475609e-15
ENSG00000166482	MFAP4	5.00403707866834	7.47267240715941	3317.48564384507	2.49384124434381e-18	1.75936615475609e-15
ENSG00000138606	SHF	3.45710685202004	6.79706730819977	3303.28585068286	2.57116070055974e-18	1.75936615475609e-15
ENSG00000129038	LOXL1	4.83257666482992	6.42052093446228	3266.89114388708	2.78212872917541e-18	1.80403671357986e-15
ENSG00000134686	PHC2	4.44094010118161	6.32374412864493	3257.57700472816	2.83924613457569e-18	1.80403671357986e-15
ENSG00000108551	RASD1	6.2257526373296	5.87785008270713	3184.07291971902	3.34001366277478e-18	2.04904079566987e-15
ENSG00000184486	POU3F2	6.95063758482389	4.89144316108767	3158.66257540803	3.53601001333182e-18	2.09697180490621e-15
ENSG00000149294	NCAM1	5.03058085231148	6.49403626218318	3109.24071833926	3.95597930689806e-18	2.27034928545237e-15
ENSG00000185559	DLK1	4.74122241314666	5.27955529873255	3087.95077203767	4.15421187731097e-18	2.30961198466373e-15
ENSG00000266074	BAHCC1	7.03095291462745	4.68246829512111	2944.79907384198	5.8233087825534e-18	3.13946928940629e-15
ENSG00000103647	CORO2B	4.94918547432438	6.23718038816854	2909.1367770619	6.35061741843721e-18	3.29390730390576e-15
ENSG00000136099	PCDH8	4.91267595749578	5.12515367120641	2900.89733445164	6.48006045959763e-18	3.29390730390576e-15
ENSG00000101198	NKAIN4	3.82352469311159	6.09291106141208	2783.50228116578	8.69360123806555e-18	4.22083090819161e-15
ENSG00000105290	APLP1	3.44014888918622	5.89077214653384	2779.64848229057	8.77969575300246e-18	4.22083090819161e-15
ENSG00000129993	CBFA2T3	4.92542149325404	5.31768347480418	2769.31778299096	9.01532092132433e-18	4.22083090819161e-15
ENSG00000137877	SPTBN5	4.1877268997549	4.90899400736232	2723.76779415496	1.01439932051538e-17	4.62748161827925e-15
ENSG00000172201	ID4	4.69257325659015	6.11694927900843	2705.48552315649	1.06416812877835e-17	4.73315379477393e-15
ENSG00000143768	LEFTY2	4.76022861408827	7.53785682040539	2693.93757943866	1.09703764123941e-17	4.76034065250983e-15
ENSG00000179456	ZBTB18	3.86226020191885	5.78662744888511	2652.51266227736	1.22484541609063e-17	5.18838685658773e-15
ENSG00000116990	MYCL	3.19299874291883	5.90670184320931	2609.07310329039	1.37744456841435e-17	5.644365992072e-15
ENSG00000168546	GFRA2	5.20108336579432	4.47244302356813	2604.18288177169	1.39594235091433e-17	5.644365992072e-15
ENSG00000164093	PITX2	6.49257890818046	4.01360526933154	2586.34077879177	1.46587472426255e-17	5.72556252084563e-15
ENSG00000173917	HOXB2	12.3333454318309	5.71529166217244	3608.82577850859	1.48038826349783e-17	5.72556252084563e-15
ENSG00000141449	GREB1L	7.44159590315519	4.48020805821202	2554.43693544583	1.60111791308155e-17	6.06074229609231e-15
ENSG00000196361	ELAVL3	5.68131288815786	5.10803950074781	2540.39023037746	1.66513330996553e-17	6.10692727037852e-15
ENSG00000162374	ELAVL4	5.96692034148396	4.33692310275078	2536.79770285849	1.68197086306867e-17	6.10692727037852e-15
ENSG00000137200	CMTR1	2.96642361435481	7.81003795370233	2519.030225542	1.76815079580532e-17	6.2914341616345e-15
ENSG00000130303	BST2	3.76987160159186	6.34788342527402	2511.6110634387	1.80561856125477e-17	6.29877643593795e-15
ENSG00000162545	CAMK2N1	4.61882299107316	4.57031540370809	2496.61434805911	1.8841515894402e-17	6.38320413952748e-15
ENSG00000148357	HMCN2	3.2238418035702	5.52902689971206	2493.38305858548	1.9015784351355e-17	6.38320413952748e-15
ENSG00000179776	CDH5	7.60465061164601	4.38159808313304	2472.51661243625	2.01864145145611e-17	6.65067593756587e-15
ENSG00000167614	TTYH1	3.15561084740885	6.96794245819922	2327.02430684473	3.10636636952355e-17	1.00482480145806e-14
ENSG00000005379	TSPOAP1	3.71682242257814	5.47229558155264	2270.52619618561	3.69913578806114e-17	1.17520222866778e-14
ENSG00000138435	CHRNA1	8.53524807823973	3.24315818949957	2256.16067030512	3.86976798701904e-17	1.20784284661501e-14
ENSG00000160097	FNDC5	5.11365880949183	4.62174200322512	2228.7677022359	4.22061753956867e-17	1.29463804562873e-14
ENSG00000138623	SEMA7A	2.95748585496258	6.18568002177408	2214.91907033164	4.41170529260747e-17	1.33031608238609e-14
ENSG00000115461	IGFBP5	5.70269383697858	5.01812336386549	2179.50613733882	4.9468692558288e-17	1.46682918217417e-14
ENSG00000171094	ALK	5.36054549069423	4.10609475663051	2169.75958433022	5.10689228511878e-17	1.48945443679587e-14
ENSG00000129946	SHC2	4.06963935792557	6.02773499434513	2075.6269064795	6.99777975026724e-17	2.00802418608072e-14
ENSG00000108557	RAI1	5.42456642997762	4.35023353102733	2058.97589528106	7.40968268720515e-17	2.09247086806455e-14
ENSG00000179604	CDC42EP4	3.10129404152085	6.18690249745542	2046.22506130839	7.74383556032263e-17	2.14087200359566e-14
ENSG00000235098	ANKRD65	4.30337841720763	4.38901497532863	2043.34219491191	7.82174583967836e-17	2.14087200359566e-14
ENSG00000120833	SOCS2	3.34441147567931	5.95904414959276	2006.23135836848	8.90882131310312e-17	2.40146727244572e-14
ENSG00000104327	CALB1	3.68338983454061	6.99432990994492	1987.06876428304	9.53698515595081e-17	2.53242541656001e-14
ENSG00000115738	ID2	3.66724465559506	5.56027355252314	1976.7386816	9.89647689708222e-17	2.58923853641161e-14
ENSG00000141622	RNF165	4.0174799755791	4.72413707959953	1969.34239529925	1.01633673886032e-16	2.62052853928463e-14
ENSG00000125492	BARHL1	11.6594573749365	5.04458536699235	2631.78841569821	1.19239308391358e-16	3.03055219370092e-14
ENSG00000164683	HEY1	4.96024164041435	4.06148003378179	1910.25294038374	1.26167027034982e-16	3.16146137743572e-14
ENSG00000182492	BGN	7.22366678133732	7.33056392652799	2983.08961297749	1.45031582825727e-16	3.58369012507293e-14
ENSG00000108001	EBF3	7.28531013257478	4.29962310667138	1868.16525491043	1.47778075241056e-16	3.6015338857721e-14
ENSG00000180616	SSTR2	4.29778734818057	5.97900213132255	1849.15228083218	1.58903691840895e-16	3.82034538046131e-14
ENSG00000119242	CCDC92	5.71919524301545	3.30642224793973	1845.02595439882	1.61442556881905e-16	3.8296327059813e-14
ENSG00000240771	ARHGEF25	4.2160051251061	3.97626415995489	1823.19625395454	1.75668231350525e-16	4.11225461046998e-14
ENSG00000225968	ELFN1	3.9924382217523	4.53580018987232	1806.28101567648	1.8767777981831e-16	4.33633166330852e-14
ENSG00000021762	OSBPL5	3.62683323576082	5.30786533532775	1797.91224610513	1.93963799658807e-16	4.40911433758897e-14
ENSG00000198873	GRK5	4.33030676747232	4.43667759122188	1795.54604507557	1.95784403726338e-16	4.40911433758897e-14
ENSG00000100095	SEZ6L	6.18973761584365	3.42967230672177	1791.78319688689	1.98719884822038e-16	4.4192818385861e-14
ENSG00000159713	TPPP3	6.02944985539584	3.42465194855554	1788.11905547327	2.01626670058051e-16	4.42856800864542e-14
ENSG00000106633	GCK	4.15169811268998	4.26590597006819	1765.28293150053	2.20873969719643e-16	4.79215706741727e-14
ENSG00000103257	SLC7A5	-3.21459736161124	9.85102038271739	1761.34150337939	2.24403776861711e-16	4.81008143873096e-14
ENSG00000113763	UNC5A	3.94179248010197	5.42395050293756	1753.00303532808	2.32085441074293e-16	4.91551438351518e-14
ENSG00000131584	ACAP3	3.02594015879103	7.747527124231	1747.41909140723	2.37397121102153e-16	4.96886139003343e-14
ENSG00000163531	NFASC	3.16916297299753	5.68744374232844	1736.88066810924	2.47803775338454e-16	5.10749053339602e-14
ENSG00000204335	SP5	9.38603368618131	3.89980922837766	1728.96248868185	2.55965613831262e-16	5.10749053339602e-14
ENSG00000182968	SOX1	7.74465462856474	3.65760068543567	1727.84583035078	2.57141107531747e-16	5.10749053339602e-14
ENSG00000090776	EFNB1	3.1208972622046	5.81875218755566	1727.65722834105	2.57340253597769e-16	5.10749053339602e-14
ENSG00000100842	EFS	2.67918175976009	6.4149680366166	1726.6803700929	2.58374542187422e-16	5.10749053339602e-14
ENSG00000179023	KLHDC7A	-2.77299511817518	5.80874880772668	1720.27753957671	2.65272311718501e-16	5.18621944811412e-14
ENSG00000161642	ZNF385A	3.42902164813233	5.86414808852416	1703.41512788013	2.84465331362947e-16	5.50100294595456e-14
ENSG00000124313	IQSEC2	-2.97103307896743	6.64043236247996	1688.16434681477	3.03197056560046e-16	5.80019229382771e-14
ENSG00000262484	CCER2	5.50997697617705	3.07060958644181	1677.71740642831	3.16840294026651e-16	5.95950574799431e-14
ENSG00000167767	KRT80	7.32924821804437	3.69559108747478	1676.68629908206	3.18224409004249e-16	5.95950574799431e-14
ENSG00000119681	LTBP2	4.66339112324433	4.72012688492661	1664.94588240248	3.34480143766441e-16	6.19868358098828e-14
ENSG00000135253	KCP	4.11022039949718	4.77760744794942	1660.2429625018	3.41255779772259e-16	6.25905317312192e-14
ENSG00000129910	CDH15	3.85465730465648	3.7979756646405	1629.59978749621	3.89436541301545e-16	7.06986276152631e-14
ENSG00000016082	ISL1	8.34298761847973	4.80886539182706	1895.51200578009	4.1190873852287e-16	7.37713075763366e-14
ENSG00000047648	ARHGAP6	3.82850352367812	3.65907040646928	1615.23831049677	4.14655205307946e-16	7.37713075763366e-14
ENSG00000197635	DPP4	3.92195490673292	5.02901202414603	1604.82671985029	4.34103651528968e-16	7.64667135084344e-14
ENSG00000237515	SHISA9	-3.22069255134839	5.81619453994897	1601.29397997522	4.40937394696017e-16	7.69089920493808e-14
ENSG00000154310	TNIK	-2.67020542728513	6.20223598101542	1593.27820891578	4.56902833045985e-16	7.89199835215643e-14
ENSG00000132510	KDM6B	4.412090182256	4.9012486384659	1582.82233768882	4.78728449663629e-16	8.18947869996695e-14
ENSG00000130158	DOCK6	2.6279502459221	7.35859563608736	1579.95312137041	4.84923818329162e-16	8.21645681132774e-14
ENSG00000187323	DCC	4.83338367747359	4.96367501238571	1577.54769537501	4.90188238715773e-16	8.22730090093615e-14
ENSG00000204950	LRRC10B	5.69136267531182	3.48706149544325	1564.48755865544	5.1993372067349e-16	8.64499142476828e-14
ENSG00000243709	LEFTY1	2.622189381492	6.75141182107953	1557.71968494561	5.36154341981622e-16	8.83214990573615e-14
ENSG00000078018	MAP2	4.53081329065309	5.50630979503048	1611.28066932318	5.44552165667209e-16	8.88819043980305e-14
ENSG00000125798	FOXA2	4.04261097253779	3.80093009576065	1546.21767774313	5.65062761886272e-16	9.13911963338061e-14
ENSG00000100242	SUN2	2.98571815330513	6.08848423212087	1539.9712260453	5.8150452595364e-16	9.23721797459554e-14
ENSG00000205927	OLIG2	6.84368528401561	2.99824532539053	1539.96834555527	5.81512232676466e-16	9.23721797459554e-14
ENSG00000184916	JAG2	3.24796361443117	5.55516309203034	1536.8847168424	5.89829634055982e-16	9.28642391105308e-14
ENSG00000078699	CBFA2T2	2.6789002444816	5.82974693169093	1530.66428558428	6.07023960502405e-16	9.47330112394587e-14
ENSG00000167414	GNG8	6.53297758445469	3.2084977533883	1525.85757924485	6.20702348014853e-16	9.60253519437587e-14
ENSG00000099866	MADCAM1	4.60105853428695	4.2779688200343	1519.71336271947	6.38701460943331e-16	9.79580835486448e-14
ENSG00000172296	SPTLC3	6.4057299126912	2.56056347909266	1512.27680605513	6.61287562031456e-16	1.00555273641894e-13
ENSG00000138083	SIX3	8.24530587814175	3.25997670917802	1496.5761893271	7.12029099399706e-16	1.07353472096781e-13
ENSG00000110987	BCL7A	3.07478926034348	5.78907294226193	1486.90303728042	7.45496721155993e-16	1.11454892151985e-13
ENSG00000130066	SAT1	2.45900125596329	6.6682520514098	1472.5432377801	7.98540585978626e-16	1.18390296376214e-13
ENSG00000173714	WFIKKN2	6.5428218370509	2.749109102362	1467.31670637417	8.18905154728899e-16	1.20406128989933e-13
ENSG00000067842	ATP2B3	6.15424703184704	4.38303028054729	1503.18266067137	8.29027724737563e-16	1.20895346318082e-13
ENSG00000160180	TFF3	6.14375740787586	3.41763777979074	1461.48462325689	8.42331433733622e-16	1.21836736077682e-13
ENSG00000103742	IGDCC4	3.4502003200002	6.28113655557853	1459.27912232132	8.51388840328482e-16	1.22153700470032e-13
ENSG00000185739	SRL	7.01053541917202	2.7002635010182	1443.28593926742	9.20492693598028e-16	1.3101188409442e-13
ENSG00000160145	KALRN	3.1266068074684	4.98850997928012	1428.58055490974	9.89722990087825e-16	1.38591290658912e-13
ENSG00000125967	NECAB3	2.64342482469891	5.60094085217521	1428.45981343954	9.90315480109246e-16	1.38591290658912e-13
ENSG00000130707	ASS1	2.34410678625644	8.42679861481258	1427.07989081745	9.97115687951249e-16	1.38591290658912e-13
ENSG00000109132	PHOX2B	14.0247894779534	4.26811696022174	3884.83113406747	1.08526085197354e-15	1.49673455949313e-13
ENSG00000144847	IGSF11	4.86414911294954	4.22932972735221	1407.47447889514	1.09971630350135e-15	1.50500405812251e-13
ENSG00000073670	ADAM11	3.50131516809162	5.54683584185873	1384.57701556879	1.23511512404907e-15	1.67739947877535e-13
ENSG00000150551	LYPD1	2.92623973403685	4.61740929905295	1376.4941090399	1.28737711245096e-15	1.71296299842204e-13
ENSG00000175264	CHST1	3.40681125140616	3.57001955113291	1376.4885573204	1.28741386443702e-15	1.71296299842204e-13
ENSG00000276644	DACH1	5.91907852886569	2.65698297985997	1376.07027834848	1.29018628401188e-15	1.71296299842204e-13
ENSG00000155093	PTPRN2	3.01175431304172	5.21551050827548	1373.19556482958	1.3094255144009e-15	1.72562883901528e-13
ENSG00000169174	PCSK9	-2.36966837110801	8.2693728512101	1367.47761941199	1.34867364493167e-15	1.76428329536613e-13
ENSG00000080644	CHRNA3	3.9447004824887	4.36377899358039	1360.6181256273	1.39753868119273e-15	1.81486209321897e-13
ENSG00000137474	MYO7A	3.6601976518865	5.50760118215602	1358.44507105011	1.41343756109346e-15	1.82220780068216e-13
ENSG00000069188	SDK2	3.99468430072644	5.23775304384945	1356.42291394596	1.42841785116109e-15	1.82827208561201e-13
ENSG00000115266	APC2	3.45332019749212	4.92677233663206	1353.90762404896	1.44730452699566e-15	1.83921391712713e-13
ENSG00000159388	BTG2	4.05972329067301	4.9918634205873	1350.90790540435	1.47020192782325e-15	1.85506117006407e-13
ENSG00000104490	NCALD	5.009274978216	3.92414496411606	1347.27875101522	1.49845793547911e-15	1.87739895282457e-13
ENSG00000174498	IGDCC3	2.32018863369764	7.65316719948308	1340.35984730736	1.55405995111249e-15	1.92687951199773e-13
ENSG00000154856	APCDD1	4.85963321964038	4.02692483507139	1338.8556492164	1.56645708301678e-15	1.92687951199773e-13
ENSG00000149289	ZC3H12C	3.69587353638824	3.75640619238	1338.08472661273	1.57285445745261e-15	1.92687951199773e-13
ENSG00000165566	AMER2	5.27459762068397	3.95752143774783	1337.07558318635	1.58127372689376e-15	1.92687951199773e-13
ENSG00000139318	DUSP6	2.34252131510838	6.68827255153344	1335.60128128045	1.59366632409896e-15	1.92753531443724e-13
ENSG00000140368	PSTPIP1	5.71414732916384	3.47306663641926	1334.44296014167	1.60348056060206e-15	1.92753531443724e-13
ENSG00000071246	VASH1	2.5350272340185	5.74121960906301	1330.83462993376	1.63449770093259e-15	1.95163413404643e-13
ENSG00000189060	H1-0	2.86832072571498	6.94245385680416	1325.22665371636	1.68407116326936e-15	1.99742067104835e-13
ENSG00000143355	LHX9	9.3367215758085	3.40322388468765	1311.83217953551	1.80956759107563e-15	2.1320541068097e-13
ENSG00000105251	SHD	3.4712678992664	4.54911831649447	1306.34552923747	1.86402630221499e-15	2.18176920675703e-13
ENSG00000262179	MYMX	3.71891818737625	3.38208592450181	1291.57848093557	2.0201248719788e-15	2.34902232662581e-13
ENSG00000168748	CA7	3.9799856882077	3.44610638823371	1284.18366814965	2.10385981620477e-15	2.41549321335116e-13
ENSG00000185008	ROBO2	4.01952632123536	3.94579486271838	1284.13335194117	2.10444296593463e-15	2.41549321335116e-13
ENSG00000122756	CNTFR	4.57352156675283	5.36431569644793	1443.62049043275	2.18554416303347e-15	2.47774698634866e-13
ENSG00000184349	EFNA5	2.981279423142	5.21436219441383	1277.20456591187	2.18653407260267e-15	2.47774698634866e-13
ENSG00000105329	TGFB1	2.69491445434299	6.5504854597353	1270.39353198205	2.27080631233514e-15	2.55695665207306e-13
ENSG00000196132	MYT1	3.81497407052858	3.50978171885669	1267.50394683734	2.30767295071928e-15	2.58212638152495e-13
ENSG00000181291	TMEM132E	5.14332932670495	3.68241972348475	1263.7156381639	2.35704407712844e-15	2.620885698512e-13
ENSG00000106089	STX1A	3.4153600716912	5.15601871685071	1262.08627482793	2.37864824347579e-15	2.62399569128291e-13
ENSG00000146700	SSC4D	2.53901256661089	5.2139931770198	1261.03892329791	2.39265452730766e-15	2.62399569128291e-13
ENSG00000125931	CITED1	4.26858351069185	3.47480783342067	1260.18912674713	2.40408800898833e-15	2.62399569128291e-13
ENSG00000214021	TTLL3	3.11001167492589	3.91021227327511	1255.70597914369	2.465446661769e-15	2.6745586316788e-13
ENSG00000112139	MDGA1	7.50365186370008	5.76151132905718	2202.49535643702	2.64889853187472e-15	2.85615477458079e-13
ENSG00000132639	SNAP25	5.54562352632005	2.80992163164842	1239.91019218412	2.69631281180132e-15	2.88976513462393e-13
ENSG00000114115	RBP1	3.3573653084416	6.68250679324659	1278.93358051982	2.7530750422731e-15	2.93293162138208e-13
ENSG00000221818	EBF2	8.72995525501994	3.73508628268879	1612.71058724822	2.87130827666431e-15	3.04068128274612e-13
ENSG00000158710	TAGLN2	2.05597421864698	7.48018832562734	1225.48240019783	2.92892832571074e-15	3.07600128990234e-13
ENSG00000130635	COL5A1	2.92335249907127	6.72258360983555	1224.87333255124	2.93924017359e-15	3.07600128990234e-13
ENSG00000162873	KLHDC8A	3.57190867869107	4.3599816079197	1218.15148846934	3.05583666546611e-15	3.17932105937471e-13
ENSG00000100604	CHGA	2.9995322407932	6.65260602963218	1215.45973809807	3.10399923940144e-15	3.19660396144665e-13
ENSG00000177108	ZDHHC22	2.63897162077938	7.84984033584156	1215.21708120532	3.10838336985144e-15	3.19660396144665e-13
ENSG00000165495	PKNOX2	4.02868340286121	4.29744787946357	1211.31883461912	3.17979034884746e-15	3.25124425841064e-13
ENSG00000163565	IFI16	5.78261418538358	2.98053915420456	1200.48813994155	3.38820413918134e-15	3.43615951532343e-13
ENSG00000120093	HOXB3	10.882353713546	4.64185154873969	1951.44987901763	3.39926971332091e-15	3.43615951532343e-13
ENSG00000145936	KCNMB1	4.379296863005	3.38800816872618	1197.08778791405	3.45681717020004e-15	3.47458950706378e-13
ENSG00000133124	IRS4	-2.71208302148655	5.17823633327457	1188.42695507996	3.63884910186631e-15	3.63700923434289e-13
ENSG00000101224	CDC25B	2.10306123410608	6.64924356642742	1184.1968340175	3.73171281632174e-15	3.70828420443106e-13
ENSG00000176788	BASP1	2.07320073364047	8.2359339342428	1183.29549381924	3.7518473205418e-15	3.70828420443106e-13
ENSG00000135596	MICAL1	2.15504857794414	7.99728593212025	1175.75737675986	3.92517250415616e-15	3.85816265311835e-13
ENSG00000171223	JUNB	3.62992731876569	3.84765189988575	1171.2920742095	4.03214219799293e-15	3.94152977167539e-13
ENSG00000102385	DRP2	5.45334039756005	3.05889829492473	1168.74104499064	4.09474383582569e-15	3.97678826239285e-13
ENSG00000248540	LOC283731	8.030460308765	4.15288053907518	1430.64727443776	4.11291686965479e-15	3.97678826239285e-13
ENSG00000167600	CYP2S1	-2.30152608090549	8.75305312255345	1160.91062881542	4.29393120288211e-15	4.12936919083652e-13
ENSG00000175274	TP53I11	2.45701013343314	8.50786009159468	1159.17548257005	4.33955046275733e-15	4.15080334854385e-13
ENSG00000115457	IGFBP2	2.31442428034809	9.19631456047485	1148.67828463981	4.62760946331439e-15	4.4026630995629e-13
ENSG00000117069	ST6GALNAC5	3.47121579750792	4.55460854552603	1144.07936340763	4.76063308506206e-15	4.50512889448612e-13
ENSG00000139437	TCHP	2.54703792524805	4.50779339398485	1142.38883050374	4.81062328614878e-15	4.51556015642521e-13
ENSG00000165458	INPPL1	2.05997663810644	7.91985758352928	1141.99287618418	4.82241824361076e-15	4.51556015642521e-13
ENSG00000183960	KCNH8	2.87039894405317	3.61114186986643	1136.20421012975	4.99867443097306e-15	4.65609512049433e-13
ENSG00000111218	PRMT8	4.94843464411271	2.65191796777709	1134.50199216263	5.05189349969403e-15	4.67207352813743e-13
ENSG00000259663	ISL1-DT	7.68723487588514	2.85169791538906	1133.97975591456	5.06835023849431e-15	4.67207352813743e-13
ENSG00000275620	FLJ16779	5.01028038548663	3.46031358466974	1124.59275442772	5.37483054298791e-15	4.92905207166484e-13
ENSG00000010310	GIPR	4.66198394758279	2.60399408128445	1118.65499838503	5.57959258365857e-15	5.09059136696767e-13
ENSG00000139767	SRRM4	3.61179214884126	4.54431746486314	1117.4805534014	5.62113837971134e-15	5.10233025068594e-13
ENSG00000177551	NHLH2	3.45781354530577	3.31256912970798	1114.45901724894	5.72965520234895e-15	5.17443125406042e-13
ENSG00000118785	SPP1	-2.0878881536268	6.08678497069766	1112.6539984334	5.79562018106822e-15	5.20756962835276e-13
ENSG00000167861	HID1	2.66540526800515	4.67971118626242	1103.82983650316	6.1308250288959e-15	5.48108080849683e-13
ENSG00000108309	RUNDC3A	2.8556318018872	4.62394890877137	1101.95990770817	6.20466468151052e-15	5.51935946743768e-13
ENSG00000135111	TBX3	4.7718869370931	3.64203178090284	1089.12111557623	6.73991023758833e-15	5.95383594286637e-13
ENSG00000101493	ZNF516	3.11084346364578	4.29089556004591	1088.01587881505	6.78839664129871e-15	5.95383594286637e-13
ENSG00000184221	OLIG1	6.81425579714212	3.3519952845942	1087.90044084752	6.79348376371127e-15	5.95383594286637e-13
ENSG00000151320	AKAP6	5.29685122131458	2.73790756277399	1085.67257156438	6.89251786307617e-15	5.98564479237607e-13
ENSG00000135363	LMO2	3.70582565066226	3.15347616448167	1085.57111318876	6.89706695765889e-15	5.98564479237607e-13
ENSG00000185477	GPRIN3	4.0789775458221	4.35397063065947	1078.82011184863	7.20759731800815e-15	6.22477494585839e-13
ENSG00000182095	TNRC18	2.82173529863876	5.17624140633267	1066.49039299264	7.81679301405924e-15	6.71828814073082e-13
ENSG00000043143	JADE2	-1.77590018244033	6.64564296900147	1064.93594947541	7.89768329337374e-15	6.75426717074288e-13
ENSG00000287243	THCAT155	6.1060841141886	2.88748777427608	1064.23285686103	7.93458399575775e-15	6.75426717074288e-13
ENSG00000125144	MT1G	-4.46668445844622	4.00387651810221	1062.29469561644	8.03732718680754e-15	6.80914704669014e-13
ENSG00000185361	TNFAIP8L1	3.09540352298339	4.0969186070468	1055.94696777083	8.3845956348856e-15	7.06968440475117e-13
ENSG00000110881	ASIC1	3.89721943798437	3.62807480818595	1055.10187268032	8.43210623480243e-15	7.07501327924228e-13
ENSG00000168348	INSM2	8.83984942623697	2.61827213668229	1054.42377431998	8.4704503877163e-15	7.07501327924228e-13
ENSG00000124839	RAB17	-2.46563353168174	7.05998621083317	1053.40500719965	8.52843243264671e-15	7.09015614061765e-13
ENSG00000121068	TBX2	8.91110925535976	2.69385483925277	1052.21251703795	8.59687731341278e-15	7.11381601315938e-13
ENSG00000108405	P2RX1	4.44229722222459	3.34696523735846	1050.64840356032	8.68760346031192e-15	7.15560894270414e-13
ENSG00000137573	SULF1	3.65742077069176	4.31348470947669	1049.14192596981	8.77601965062315e-15	7.19512283890491e-13
ENSG00000142871	CCN1	-1.8266120428716	6.86035940903343	1042.76822080127	9.16162448998282e-15	7.47681015143506e-13
ENSG00000143995	MEIS1	5.62503993277686	2.87035593552691	1034.77449935583	9.67283934341138e-15	7.8579673405768e-13
ENSG00000171450	CDK5R2	6.82978446457943	3.20996485514172	1029.61799309506	1.00198515840455e-14	8.10287179689789e-13
ENSG00000171303	KCNK3	4.57148924906565	2.78519278162641	1023.99214865305	1.04147396211534e-14	8.38410102262174e-13
ENSG00000143248	RGS5	-2.85854771486442	5.0956849426724	1021.65174410667	1.0584219819266e-14	8.48215562182707e-13
ENSG00000169231	THBS3	2.5524279534564	4.87833057575785	1019.92312161437	1.07114173759705e-14	8.54559760250635e-13
ENSG00000162676	GFI1	5.57145159213468	2.31489204044896	1015.1623766162	1.10708328425581e-14	8.79291013847999e-13
ENSG00000163449	TMEM169	3.2738809773716	3.30213048123515	1013.88127898658	1.11698841947627e-14	8.83215154262324e-13
ENSG00000250305	TRMT9B	6.35349737835185	3.30667536320335	1011.72480981288	1.1338907439971e-14	8.90241842913647e-13
ENSG00000011028	MRC2	2.19496516140742	6.55889275180279	1011.47307849446	1.1358827403822e-14	8.90241842913647e-13
ENSG00000259803	SLC22A31	3.94861213672439	5.41089377945561	1168.61631505758	1.16583338168293e-14	9.09707969014075e-13
ENSG00000163032	VSNL1	-2.57405185761295	5.15002552571302	1004.36353276422	1.19382380258131e-14	9.2748119090498e-13
ENSG00000108830	RND2	1.99607798252315	8.11551408738246	1003.21369689123	1.20350775098524e-14	9.30939408599062e-13
ENSG00000116574	RHOU	3.0283332494062	4.39812968330744	1000.10576239574	1.2301341393247e-14	9.45035813011634e-13
ENSG00000107742	SPOCK2	3.19862903317702	4.12061659316746	999.8499864098	1.23235517182114e-14	9.45035813011634e-13
ENSG00000254377	MIR124-2HG	4.84189281191178	2.72635020364141	995.899398711516	1.26724735902648e-14	9.63575855009388e-13
ENSG00000159674	SPON2	3.06448182732715	3.33200949340274	995.886388019851	1.26736411709402e-14	9.63575855009388e-13
ENSG00000138316	ADAMTS14	3.10173600149939	5.23508303849325	994.278103546942	1.28189178050399e-14	9.70473900721124e-13
ENSG00000171368	TPPP	3.63014654480214	3.78804347956355	991.869370096482	1.30400641042959e-14	9.83032968133592e-13
ENSG00000197381	ADARB1	2.20208394558812	5.54531485832749	985.053440028698	1.36897782877214e-14	1.02765757602047e-12
ENSG00000002586	CD99	1.75415653475758	6.65031641412655	984.119910595779	1.37816061739335e-14	1.03020401445568e-12
ENSG00000141736	ERBB2	-1.76992396360348	9.271830223623	972.288255900169	1.50084348039081e-14	1.11721783931518e-12
ENSG00000102181	CD99L2	2.1172783951476	5.40377519764614	968.380179570129	1.5440673474668e-14	1.14460425744924e-12
ENSG00000166073	GPR176	-1.95842536445316	7.37798285745789	967.797346257249	1.55063438627718e-14	1.14470275378661e-12
ENSG00000130827	PLXNA3	2.13267484778355	6.03219168149239	966.298462807438	1.56766969308902e-14	1.15249634337796e-12
ENSG00000120738	EGR1	3.67058974675228	4.65518664861804	963.220244302549	1.603327957463e-14	1.17386039881581e-12
ENSG00000116729	WLS	4.98941138060799	3.42376435485684	954.190863749622	1.71337731049633e-14	1.24929080864919e-12
ENSG00000152128	TMEM163	3.27342360075326	3.39421006099522	950.276576735254	1.76374156724467e-14	1.28076433562653e-12
ENSG00000149295	DRD2	3.68824448038661	3.32992437034459	949.177620428816	1.77818353160304e-14	1.28600256954267e-12
ENSG00000265972	TXNIP	2.33254349274318	4.81868906426131	945.991742618022	1.82081863066291e-14	1.31150543555157e-12
ENSG00000183287	CCBE1	2.93420325349378	4.06386879161768	943.002375685256	1.86188649582166e-14	1.3356783325469e-12
ENSG00000197747	S100A10	-1.89931259875142	5.52139471682332	939.833247169951	1.90658125801058e-14	1.36224848037214e-12
ENSG00000182580	EPHB3	3.53772045833945	2.84296500221373	937.684037687559	1.93758792997133e-14	1.3788650744848e-12
ENSG00000177468	OLIG3	4.93268819343206	2.92760919349705	931.581085792934	2.0288165411248e-14	1.43803486387057e-12
ENSG00000171298	GAA	2.06686383030107	6.82278577320977	928.586147374778	2.07537031379497e-14	1.46519497034628e-12
ENSG00000141540	TTYH2	2.13160497291761	4.71995467641451	927.917746686283	2.08592551821054e-14	1.46682612231161e-12
ENSG00000059915	PSD	2.75661457975578	4.25398155743578	923.703599297688	2.15390076222868e-14	1.50866332522876e-12
ENSG00000169554	ZEB2	7.14178067417428	2.84605664562427	922.018708532608	2.18178244128858e-14	1.52219966325354e-12
ENSG00000100968	NFATC4	1.87891847923116	6.03198790531158	921.17937128836	2.19582522527563e-14	1.5260127571437e-12
ENSG00000163909	HEYL	2.71177952240537	5.01608893322387	920.037131231751	2.21510164317048e-14	1.52878286532018e-12
ENSG00000176884	GRIN1	3.65833990163748	3.44472540692508	919.925418288689	2.21699724159747e-14	1.52878286532018e-12
ENSG00000088305	DNMT3B	-1.77682139656398	11.0374299031142	913.456976725234	2.32997722743306e-14	1.60048744607187e-12
ENSG00000225783	MIAT	1.87295660565888	9.0497236214032	910.940356325995	2.37569614208117e-14	1.62561577168331e-12
ENSG00000099864	PALM	1.94883528168828	5.44462409223948	902.032993705444	2.545930060589e-14	1.73542688536164e-12
ENSG00000187634	SAMD11	8.82308752688574	3.34177427871861	1036.7746900394	2.62201049246026e-14	1.77694108091561e-12
ENSG00000158258	CLSTN2	4.31772705948584	4.24788818550003	954.676104833747	2.62680852274075e-14	1.77694108091561e-12
ENSG00000141314	RHBDL3	1.98418627136415	5.45266364029107	896.687545794919	2.65475242063122e-14	1.78904167861553e-12
ENSG00000034053	APBA2	2.11697341171164	5.52092370194552	895.812983144502	2.67305684441007e-14	1.79457940826036e-12
ENSG00000116525	TRIM62	2.53815640463545	5.52496549451656	892.52196342862	2.74323834590216e-14	1.8347726846596e-12
ENSG00000167964	RAB26	6.72856910893869	7.29058205331695	2188.3706614854	2.81384965218888e-14	1.871245254346e-12
ENSG00000162706	CADM3	2.18267213464417	4.92226988447889	889.084013771177	2.81880573416181e-14	1.871245254346e-12
ENSG00000144583	MARCHF4	2.88527470617323	3.78056778569919	887.275419280072	2.85951018978267e-14	1.89120988053619e-12
ENSG00000075891	PAX2	13.4513843839116	3.69752015233427	2168.63369120188	2.88458474313054e-14	1.89765662305729e-12
ENSG00000103260	METRN	2.92261921225314	5.18941775687377	885.914098308393	2.89059043813459e-14	1.89765662305729e-12
ENSG00000157227	MMP14	1.66009825280503	7.81695794116142	881.819716667495	2.98641518424296e-14	1.95335707878186e-12
ENSG00000109991	P2RX3	5.39563217140843	3.19831691969395	880.279073204063	3.02340611001262e-14	1.97030835542983e-12
ENSG00000076356	PLXNA2	4.37188599260245	4.65485355225819	1022.18495507245	3.06714763561631e-14	1.99151910895072e-12
ENSG00000072952	IRAG1	3.05841823733697	3.23493026544887	877.885643896201	3.08191326403393e-14	1.9931425676769e-12
ENSG00000133612	AGAP3	2.19612560202837	7.08876176715321	877.476067270631	3.09205412106584e-14	1.9931425676769e-12
ENSG00000142669	SH3BGRL3	2.34099398916925	7.18452166121966	876.011654914862	3.12862443629789e-14	2.00943528325544e-12
ENSG00000186212	SOWAHB	4.61430761349444	3.10860957045705	874.968820036885	3.15496745606381e-14	2.01906568384285e-12
ENSG00000149527	PLCH2	4.90142959714171	3.55328865636728	890.935875963298	3.17266209181721e-14	2.02311223209749e-12
ENSG00000101203	COL20A1	4.44695846420947	2.8310927395084	873.489692750014	3.19276645486755e-14	2.02866099994816e-12
ENSG00000107562	CXCL12	1.60837885208812	6.77791499429608	870.269839964696	3.27684837347091e-14	2.07467649154523e-12
ENSG00000147869	CER1	3.51548055922148	4.14122214149098	863.931873984285	3.44983802039786e-14	2.17645631989001e-12
ENSG00000128573	FOXP2	5.70163534212589	2.11549547723057	863.413777860308	3.46443332602005e-14	2.17794110612094e-12
ENSG00000149591	TAGLN	-1.96504272203739	7.5490167748817	862.183075648381	3.49938654584014e-14	2.19216852243106e-12
ENSG00000139219	COL2A1	1.90204785758236	5.7889428765601	861.710183063939	3.5129239618806e-14	2.19292737564273e-12
ENSG00000157335	CLEC18C	4.83651712460914	2.72107880599854	860.656276549568	3.54330929277279e-14	2.20416138558464e-12
ENSG00000129757	CDKN1C	2.57262414601756	4.80307644511677	858.113317670752	3.61786723207149e-14	2.24269950960919e-12
ENSG00000181019	NQO1	-1.7002846996353	5.71876219067446	856.179703967472	3.67575741897558e-14	2.27067361947897e-12
ENSG00000225792	SNX10-AS1	4.43543165577953	2.36402159236994	853.126433649062	3.76933229290092e-14	2.32042182778548e-12
ENSG00000184985	SORCS2	3.6217025664543	3.62777528567248	848.996146691091	3.90026821836256e-14	2.39274730596167e-12
ENSG00000117318	ID3	2.38106390527367	7.45291072645609	847.954401322224	3.93410676101929e-14	2.40521283110977e-12
ENSG00000203883	SOX18	6.18454034057163	3.28316483975858	893.975334601694	4.00566520228424e-14	2.43501848743896e-12
ENSG00000196739	COL27A1	1.58898341737868	6.65271999809477	845.647694270638	4.01023223438602e-14	2.43501848743896e-12
ENSG00000183762	KREMEN1	2.9505683410732	3.88195596122924	844.671527000166	4.04295212851986e-14	2.4465360992686e-12
ENSG00000164458	TBXT	5.1950738330423	2.41634701979746	843.181798161431	4.09347429115389e-14	2.46871190216674e-12
ENSG00000205356	TECPR1	2.11341872424493	5.02867225737493	842.436979909443	4.11900341859352e-14	2.47267792439551e-12
ENSG00000008710	PKD1	1.85264596361273	7.72490044410356	842.180179097557	4.12784747088678e-14	2.47267792439551e-12
ENSG00000118523	CCN2	-2.15368902639549	6.58133090202188	841.650190175374	4.14616846713331e-14	2.47337698063375e-12
ENSG00000125968	ID1	2.91280815282997	7.74571848585014	968.486928172875	4.15681927496763e-14	2.47337698063375e-12
ENSG00000139970	RTN1	2.93068731372729	3.3312514697722	840.84828068738	4.17406589925658e-14	2.47404367644173e-12
ENSG00000169862	CTNND2	1.92763353031274	5.52382558299662	840.327485878813	4.19229829986821e-14	2.47404367644173e-12
ENSG00000187193	MT1X	-3.27579781336307	5.73019755389984	960.060167453418	4.19965819956946e-14	2.47404367644173e-12
ENSG00000149243	KLHL35	4.4200079355309	3.14494786770345	838.726086178287	4.24893268833108e-14	2.49481060917816e-12
ENSG00000168234	TTC39C	-1.92975270845262	5.17377716635349	838.140115344089	4.26987343683033e-14	2.49885915508712e-12
ENSG00000147488	ST18	9.25112796228303	3.01423640369568	1062.79129939886	4.47219540839639e-14	2.60868290199279e-12
ENSG00000146966	DENND2A	2.47515539172161	5.05619633832808	831.529855259627	4.51443763275309e-14	2.61744005457086e-12
ENSG00000128683	GAD1	6.19876176024776	3.64773713845241	1009.71447676151	4.51663254877891e-14	2.61744005457086e-12
ENSG00000064655	EYA2	3.43689276564992	3.25316958681553	829.466983602815	4.5940000507408e-14	2.64751457241084e-12
ENSG00000223764	LINC02593	4.63041999066354	2.26380431213687	829.35688128216	4.59829128702686e-14	2.64751457241084e-12
ENSG00000182253	SYNM	2.68586534022698	4.35382354037292	827.767957855734	4.66073113373324e-14	2.67480863226607e-12
ENSG00000250742	LINC02381	9.85221140696731	4.36564840924748	1374.51999888675	4.78718218802174e-14	2.73854528318632e-12
ENSG00000103546	SLC6A2	4.42715500646553	2.64942443532916	821.15122740744	4.93135440209413e-14	2.81197840280951e-12
ENSG00000141526	SLC16A3	3.16642825389847	3.9396695735839	819.677962700601	4.99402236335249e-14	2.83861507560397e-12
ENSG00000169184	MN1	2.91363692819274	4.16376885278333	819.254816151214	5.01218912898114e-14	2.83986805075489e-12
ENSG00000180592	SKIDA1	2.64535979195961	3.94467568748391	810.547753334257	5.40325871398528e-14	3.05172621525435e-12
ENSG00000151468	CCDC3	2.6342041935368	3.61835394114839	810.057352678199	5.42629877833404e-14	3.05504055586522e-12
ENSG00000112773	TENT5A	3.06419203906335	3.43823359776478	808.336303863619	5.50804808270113e-14	3.0912833892535e-12
ENSG00000175906	ARL4D	2.55185784179836	3.99891275976958	807.401872273466	5.55302086863138e-14	3.10672309037173e-12
ENSG00000215218	UBE2QL1	4.19962881726245	2.65212105477502	806.886898781542	5.57798459914344e-14	3.11090670856931e-12
ENSG00000015592	STMN4	3.60638987291459	2.98231251961936	806.26595703608	5.60825551765756e-14	3.11801480983268e-12
ENSG00000121966	CXCR4	3.8048692506573	3.32733007705109	804.375596008732	5.70156981656676e-14	3.16001958275823e-12
ENSG00000184731	FAM110C	-3.03275270765848	3.82018218698895	803.46914933636	5.74694189793317e-14	3.1752746368363e-12
ENSG00000144681	STAC	-2.33840837381202	3.84219325436533	803.048126769842	5.76815601682731e-14	3.17712890697755e-12
ENSG00000138131	LOXL4	4.91990413138356	2.91296434304759	800.589971049605	5.89381208969818e-14	3.23632132369816e-12
ENSG00000261308	FIGNL2	2.03021157961248	4.62571701702917	799.066528838824	5.97325287697688e-14	3.26985052105525e-12
ENSG00000139910	NOVA1	2.36956712934391	4.45880298732982	798.310105435037	6.0131500435438e-14	3.28159363265913e-12
ENSG00000198435	NRARP	1.78894634165335	5.6217234290791	796.271720011476	6.12218465211362e-14	3.33088034084873e-12
ENSG00000171004	HS6ST2	2.1181937951133	4.82847374735804	795.472982733858	6.16552290796437e-14	3.3442322577925e-12
ENSG00000105974	CAV1	-2.77321629447534	4.3965258603389	792.249887981685	6.34399221736737e-14	3.43057646015753e-12
ENSG00000074416	MGLL	4.36959217275057	2.69967914245173	791.40515876668	6.39173566572238e-14	3.44592027966263e-12
ENSG00000058404	CAMK2B	5.1408473038869	1.81780989707987	787.068514543618	6.64338156854639e-14	3.57076741649574e-12
ENSG00000164929	BAALC	3.49493824070625	3.25537680950554	782.527337788375	6.91907774990766e-14	3.70696548372186e-12
ENSG00000055118	KCNH2	2.64739985328634	4.98273536506842	782.216042092586	6.93844925006677e-14	3.70696548372186e-12
ENSG00000168003	SLC3A2	-1.62646012114899	8.82172454494702	779.144517697686	7.13293711521475e-14	3.79946359930496e-12
ENSG00000058085	LAMC2	-2.27301847693059	4.21604159446206	777.703890612567	7.22629288196731e-14	3.83770079591285e-12
ENSG00000104419	NDRG1	2.67542598060182	3.66618479084275	775.878563544185	7.34658505027597e-14	3.88997305444821e-12
ENSG00000011347	SYT7	1.88736947505604	4.93213262566122	774.685806854158	7.4264227156066e-14	3.92057823541118e-12
ENSG00000253305	PCDHGB6	2.62789168989634	4.88420493575488	772.928126810949	7.54588306308279e-14	3.96464896921917e-12
ENSG00000114315	HES1	2.23974283086216	4.27677464034061	772.546534542467	7.57210640240354e-14	3.96464896921917e-12
ENSG00000112183	RBM24	5.51359614746938	2.47477311183594	772.319394602973	7.58776496404125e-14	3.96464896921917e-12
ENSG00000173546	CSPG4	2.93564579099995	4.54052655110396	772.156164353859	7.59904051769849e-14	3.96464896921917e-12
ENSG00000160271	RALGDS	1.8053648163825	6.07873178278661	769.027144004762	7.81892182552114e-14	4.06740426792962e-12
ENSG00000116991	SIPA1L2	1.9027239352779	5.93825558175446	768.708523472422	7.8417158332857e-14	4.06740426792962e-12
ENSG00000182809	CRIP2	3.16981337590973	4.38977477520266	767.947927017907	7.89643554178901e-14	4.0838803698828e-12
ENSG00000106236	NPTX2	1.72013522881431	5.53891732577364	760.730997576234	8.43788338763678e-14	4.35125748838974e-12
ENSG00000229314	ORM1	5.71499317924928	2.62054379814093	760.392988288728	8.46426150542097e-14	4.35224498390013e-12
ENSG00000167535	CACNB3	2.73811109288503	4.02614314178324	755.7268738646	8.83817956395253e-14	4.5205239321709e-12
ENSG00000178573	MAF	2.93544319591133	3.15695631626304	755.676118401978	8.84234910008136e-14	4.5205239321709e-12
ENSG00000166444	DENND2B	1.6379526432982	6.37709087323856	753.504594602523	9.02285680314169e-14	4.59958869297117e-12
ENSG00000171246	NPTX1	3.52534881283222	3.99907334655843	748.605796589742	9.44571005947602e-14	4.80138936194679e-12
ENSG00000165675	ENOX2	1.92490924288281	5.53817837477872	747.061261581029	9.58368198765751e-14	4.84741711564312e-12
ENSG00000120949	TNFRSF8	-2.24606360178017	5.39678580125543	746.982791164718	9.59075276660321e-14	4.84741711564312e-12
ENSG00000114268	PFKFB4	1.85043699266751	5.11737018597789	744.075650912153	9.8569477258168e-14	4.96748499190473e-12
ENSG00000128610	FEZF1	2.71007314740105	4.4200427203616	743.783588344902	9.88415315122408e-14	4.96748499190473e-12
ENSG00000065320	NTN1	2.21590252193714	4.26798136640228	741.460388121086	1.01036322952569e-13	5.06348513140607e-12
ENSG00000106069	CHN2	5.3299508149449	2.7927750865538	737.711657743098	1.04696048434423e-13	5.23023374067743e-12
ENSG00000205593	DENND6B	3.89413313461617	3.23360071590636	737.455515727526	1.04951573572134e-13	5.23023374067743e-12
ENSG00000137331	IER3	1.99066557678246	5.14841757702676	736.779421805698	1.05629460936104e-13	5.24931212154814e-12
ENSG00000165655	ZNF503	5.50252326027257	2.03724416029216	735.582261486737	1.0684207754255e-13	5.29478384835517e-12
ENSG00000206077	ZDHHC11B	3.19265186431543	4.10459707284305	730.725256121641	1.11927311159718e-13	5.53138553567372e-12
ENSG00000140839	CLEC18B	5.45685767804591	2.38853870604307	729.95565145409	1.12758142548231e-13	5.55700862624812e-12
ENSG00000184481	FOXO4	-1.6707274791764	6.28360428019312	726.624387371074	1.16436450150875e-13	5.72243338296746e-12
ENSG00000266714	MYO15B	2.45818747752633	3.81310235145479	725.04541889893	1.18227562600946e-13	5.79445335050534e-12
ENSG00000184557	SOCS3	-2.25871192880518	4.76521894529745	723.414139861068	1.20111077485872e-13	5.87059389986582e-12
ENSG00000125148	MT2A	-4.50752518843522	4.27018409297438	827.075891478654	1.20687465707838e-13	5.8826046641319e-12
ENSG00000179772	FOXS1	5.88431304883872	1.85551114679864	720.391956571308	1.23691679927964e-13	6.01256469289184e-12
ENSG00000157322	CLEC18A	3.92997542560928	2.81334594880936	718.761702612603	1.25673598144375e-13	6.08910854037968e-12
ENSG00000166111	SVOP	6.47463351006365	1.79546619957597	718.535966661484	1.25950870825683e-13	6.08910854037968e-12
ENSG00000100292	HMOX1	-2.00911286947578	5.38265950790556	713.692218071054	1.32071832614795e-13	6.36772350691006e-12
ENSG00000246985	SOCS2-AS1	4.15535905512249	2.79586157857215	713.197530964892	1.32715823192343e-13	6.38147894706749e-12
ENSG00000136378	ADAMTS7	1.65580015985983	7.2277423378842	710.018141104773	1.36941262286368e-13	6.56690565319884e-12
ENSG00000054277	OPN3	2.87863318436999	2.88583689278739	706.528798732539	1.41756161993352e-13	6.7795265538272e-12
ENSG00000148926	ADM	-2.05972352525846	5.01113524547804	706.185109215466	1.42240766536599e-13	6.7844650870044e-12
ENSG00000179046	TRIML2	-2.03966788320167	5.89377233065376	701.418605272959	1.4916008284525e-13	7.06229259764892e-12
ENSG00000167306	MYO5B	2.09453966523643	5.51328299375158	701.361540138059	1.49245214827121e-13	7.06229259764892e-12
ENSG00000119630	PGF	2.77628133954068	3.75836075897903	701.353992432359	1.49256478934067e-13	7.06229259764892e-12
ENSG00000261678	SCRT1	4.47866693287146	2.87013372307297	699.716339467476	1.51723569960094e-13	7.1439073045733e-12
ENSG00000255571	MIR9-3HG	4.92894019094533	3.06627971686813	699.475728074644	1.52089948368361e-13	7.1439073045733e-12
ENSG00000125869	LAMP5	4.60608521753894	3.83563966911806	829.85302209217	1.5218598552264e-13	7.1439073045733e-12
ENSG00000161940	BCL6B	3.09459646056962	3.20243819087113	698.873321732083	1.53011662752343e-13	7.16376445270248e-12
ENSG00000135506	OS9	1.42048912085449	7.16430143069655	695.141849816658	1.58864943108425e-13	7.41828399696059e-12
ENSG00000168010	ATG16L2	1.85875280059029	4.57655158572048	694.728321530821	1.59529182857408e-13	7.42980024140352e-12
ENSG00000049540	ELN	2.39270633852865	3.75888630949899	694.201449880701	1.6038007445477e-13	7.44992664392904e-12
ENSG00000128591	FLNC	2.22372696705212	8.63556880353208	693.927286974398	1.60824890122066e-13	7.45113442750437e-12
ENSG00000088992	TESC	2.40888965269013	4.13394513157939	692.728508920012	1.62786438545816e-13	7.52242474848989e-12
ENSG00000196549	MME	-2.67741188028689	4.41197301253719	690.960662944775	1.65729119770176e-13	7.63856676122073e-12
ENSG00000090539	CHRD	3.24100950491477	2.90544836246979	690.690400118921	1.66184310195992e-13	7.63975468397131e-12
ENSG00000127241	MASP1	2.96488344385896	3.22321939991157	689.408226915258	1.68363323338591e-13	7.70503271302106e-12
ENSG00000171604	CXXC5	1.69942779396481	7.15678101290376	689.345681725884	1.68470447156719e-13	7.70503271302106e-12
ENSG00000122367	LDB3	5.30063523242753	3.98090271080688	943.439701252293	1.69806694739393e-13	7.74623309258602e-12
ENSG00000189120	SP6	3.31420111360622	3.14683092768799	684.178516044071	1.77594909450308e-13	8.08079548345378e-12
ENSG00000108819	PPP1R9B	2.66355813398394	4.66670799097344	682.197979648129	1.81240614853751e-13	8.22564229301807e-12
ENSG00000163346	PBXIP1	1.66389575826469	5.6119697502428	680.835322799848	1.8379849589078e-13	8.30878450921475e-12
ENSG00000182985	CADM1	1.8296410981338	5.32705996467779	680.725421413931	1.84006581790265e-13	8.30878450921475e-12
ENSG00000088882	CPXM1	1.69259941652919	6.22484030192207	675.771590055096	1.93671056493559e-13	8.72304244576435e-12
ENSG00000187535	IFT140	1.76382616423243	5.20179180259164	675.242704474985	1.9473662649563e-13	8.74888717672667e-12
ENSG00000116285	ERRFI1	-1.69625469706655	5.55163532842882	674.624095089754	1.95991456915471e-13	8.78308314857217e-12
ENSG00000140937	CDH11	2.12054047078511	4.33766561726077	673.336131598053	1.98633739508787e-13	8.85360268774402e-12
ENSG00000185269	NOTUM	7.98745522805096	4.88603271115132	1390.47909478096	1.99047439380977e-13	8.85360268774402e-12
ENSG00000110492	MDK	1.97897272377146	8.77660789861929	673.098122015197	1.99126453787132e-13	8.85360268774402e-12
ENSG00000272636	DOC2B	2.60495846446904	3.75984880109688	672.891338850563	1.99555656106197e-13	8.85360268774402e-12
ENSG00000108387	SEPTIN4	2.54320097081839	4.2634079449189	670.970871133177	2.03592587431867e-13	9.01023811691628e-12
ENSG00000112419	PHACTR2	-2.15740469742193	6.02489337436724	669.181745103059	2.07437379124467e-13	9.15761392556671e-12
ENSG00000182379	NXPH4	3.43903698579001	2.84641765764407	663.102930287732	2.2113274434854e-13	9.73413647858885e-12
ENSG00000103449	SALL1	1.52107210483272	7.18262707794372	662.907011287855	2.21590988355263e-13	9.73413647858885e-12
ENSG00000136811	ODF2	1.76630046521188	5.24279536512741	661.758777178361	2.24298509021069e-13	9.8288048620538e-12
ENSG00000180447	GAS1	3.01907994428225	3.32173735834744	661.199864833642	2.25630049265907e-13	9.86286045820579e-12
ENSG00000188112	C6orf132	-1.63206450878888	6.58749296001871	659.488620262698	2.29763248830998e-13	1.00189165685105e-11
ENSG00000130518	IQCN	5.63173174708659	1.62668152382391	654.907895201553	2.41258614096594e-13	1.04543769948908e-11
ENSG00000101463	SYNDIG1	2.54978576420233	3.70628515712	654.859744727543	2.4138288194121e-13	1.04543769948908e-11
ENSG00000147912	FBXO10	1.80720307877827	5.38714424251565	654.809550038176	2.41512503226358e-13	1.04543769948908e-11
ENSG00000077238	IL4R	1.64806604106218	6.17828621840427	652.195929567978	2.48372771314536e-13	1.07252426564488e-11
ENSG00000166897	ELFN2	4.15867661681039	3.17361380385277	650.812718956574	2.52093177796953e-13	1.0859539288585e-11
ENSG00000004660	CAMKK1	2.01212522037391	4.59314305898427	650.564341393751	2.52767942901964e-13	1.08623054883305e-11
ENSG00000229544	NKX1-2	-1.41872901384289	5.91085597919016	649.76357478713	2.54957437951349e-13	1.09299946472107e-11
ENSG00000057294	PKP2	-1.92226911839872	5.14380227678276	649.104478470288	2.56775800607268e-13	1.09814862226055e-11
ENSG00000147596	PRDM14	-1.52653018810867	6.50750557270337	646.913887662373	2.62926441217883e-13	1.12175643062527e-11
ENSG00000087245	MMP2	1.64307962484055	7.21968834575828	645.327278247995	2.67486176832434e-13	1.13848004115451e-11
ENSG00000135925	WNT10A	12.3065396779198	2.5624455350486	1456.4464416511	2.69567363878128e-13	1.14459975435698e-11
ENSG00000055732	MCOLN3	2.25283206770211	4.24166358546409	644.004955167436	2.71355334524299e-13	1.14944827536233e-11
ENSG00000129474	AJUBA	-1.67415308879396	5.95182347999901	643.627191084217	2.72472372369027e-13	1.15143847430341e-11
ENSG00000152492	CCDC50	2.1798746085161	5.12615852384365	642.513623605055	2.75795781979304e-13	1.16217064945801e-11
ENSG00000150687	PRSS23	2.15422187640754	4.33629424053488	642.33988125091	2.7631846704555e-13	1.16217064945801e-11
ENSG00000006118	TMEM132A	1.6443751710418	7.38604006162816	641.99498963854	2.77359385251745e-13	1.16379736391835e-11
ENSG00000117707	PROX1	3.28009940592715	2.51660102905867	640.673754443185	2.81388580147548e-13	1.17452003408568e-11
ENSG00000185909	KLHDC8B	1.83990682957652	5.03952694683281	640.629827783787	2.81523678936219e-13	1.17452003408568e-11
ENSG00000137801	THBS1	-2.24704070769297	5.54776911029826	640.509097956968	2.81895371004769e-13	1.17452003408568e-11
ENSG00000204304	PBX2	1.72284435115445	6.79527404982861	639.695157552017	2.84415905980845e-13	1.18225312694047e-11
ENSG00000100626	GALNT16	2.15010303507963	4.30879329644674	638.305701005183	2.88778240879974e-13	1.19687432358251e-11
ENSG00000132669	RIN2	5.37160604535828	2.05474471239145	638.147790372242	2.89278825889765e-13	1.19687432358251e-11
ENSG00000087253	LPCAT2	2.86467082540849	3.12654956402202	637.82422549044	2.90307636661451e-13	1.1983441215415e-11
ENSG00000082397	EPB41L3	2.3695450704996	4.78293403670901	637.111613070246	2.92588210202827e-13	1.20285955252547e-11
ENSG00000265298	LOC101929240	5.05533510898007	2.0047457422676	637.060135201338	2.92753744164761e-13	1.20285955252547e-11
ENSG00000173267	SNCG	2.78030798358837	4.05880096114946	635.722566513945	2.97092529032934e-13	1.2178740055357e-11
ENSG00000145687	SSBP2	1.78844776599812	4.55014380047018	635.078199898981	2.99208846240832e-13	1.2237297893036e-11
ENSG00000105464	GRIN2D	2.27607488022773	4.95171828889976	633.776634681379	3.03536253860992e-13	1.23858107624792e-11
ENSG00000110328	GALNT18	2.00196522583714	4.11983464807881	633.284583689929	3.05190761501813e-13	1.24248257159697e-11
ENSG00000168060	NAALADL1	3.39424485512179	2.91919691306454	631.849723846466	3.1007444277959e-13	1.2594827423497e-11
ENSG00000109265	CRACD	2.06111325053845	5.67946490162487	628.34262243746	3.2239073663406e-13	1.30652701491038e-11
ENSG00000163520	FBLN2	1.99907539687003	5.68510923842206	627.868233481149	3.2409913797506e-13	1.31046540084416e-11
ENSG00000170382	LRRN2	2.44229767530332	4.41205584229606	626.802649219772	3.27974350519227e-13	1.32081160262727e-11
ENSG00000065717	TLE2	-2.20721450969762	3.9182979871582	626.756675355819	3.28142728548847e-13	1.32081160262727e-11
ENSG00000103034	NDRG4	2.02626204218299	5.27242093566479	626.364224197894	3.29584088024543e-13	1.32361862529224e-11
ENSG00000184113	CLDN5	4.64517943905956	2.76912382801375	624.32101276372	3.37205805775579e-13	1.35117758796246e-11
ENSG00000167552	TUBA1A	1.44599225090102	9.96452579403885	622.719226832128	3.43321540518735e-13	1.3725918039031e-11
ENSG00000122694	GLIPR2	1.95372685782641	4.29979951698914	621.862906565126	3.46642843814447e-13	1.38116098598449e-11
ENSG00000165349	SLC7A3	-1.61456118321287	7.44185435994443	621.766879409095	3.47017571094974e-13	1.38116098598449e-11
ENSG00000162783	IER5	1.80234459382868	4.57881283389598	619.798141834714	3.54802904265181e-13	1.40899519414773e-11
ENSG00000111879	FAM184A	2.31217425736451	3.42872504026572	618.993109387195	3.58043598812932e-13	1.41869792126523e-11
ENSG00000151892	GFRA1	3.17438935650627	2.95080758847262	618.439614525396	3.60291293081378e-13	1.423927942816e-11
ENSG00000159079	CFAP298	1.7391790986844	6.89161804119423	618.27466347165	3.60964252830091e-13	1.423927942816e-11
ENSG00000164111	ANXA5	1.45649340306324	8.59747282570326	617.961364922406	3.62246382983338e-13	1.42582420346384e-11
ENSG00000135473	PAN2	1.7225613953392	5.10038421514832	615.084789766782	3.74264170820335e-13	1.46987502495907e-11
ENSG00000206262	FOXL2NB	-3.0110748120844	2.93998192813705	614.405157366581	3.77169517120408e-13	1.47802266059233e-11
ENSG00000174871	CNIH2	2.00084140435094	4.93680593638071	612.63830815039	3.84843652348351e-13	1.5047809711933e-11
ENSG00000138764	CCNG2	2.42959811153647	4.18769729138575	611.850556975088	3.88322429621405e-13	1.51286201127838e-11
ENSG00000137857	DUOX1	3.92083734974048	2.39774765515324	611.785559506215	3.88611061297409e-13	1.51286201127838e-11
ENSG00000135902	CHRND	7.65694358911166	2.82195037035583	714.291625758412	3.89544373030676e-13	1.51315415061737e-11
ENSG00000139438	FAM222A	2.45646749832459	3.55917532439454	611.386809326328	3.90387136829506e-13	1.51315415061737e-11
ENSG00000197256	KANK2	1.42837977134877	6.42174262713865	610.377480051409	3.94924299975786e-13	1.5274126567107e-11
ENSG00000185101	ANO9	1.92709087465982	5.33050968200932	609.753574247743	3.97758951773098e-13	1.53503893947835e-11
ENSG00000159173	TNNI1	3.77295353795526	2.1510105033049	607.595706562314	4.07743366213249e-13	1.5701649844805e-11
ENSG00000162591	MEGF6	1.50577611580512	6.45160211846793	605.680279289056	4.16845916672569e-13	1.60175069190533e-11
ENSG00000187210	GCNT1	2.10747610902555	4.2735464400938	604.400146068161	4.23058538804128e-13	1.62211949652247e-11
ENSG00000198910	L1CAM	1.56082171266868	6.16210913786834	603.27291382685	4.28616622922607e-13	1.63989641686368e-11
ENSG00000085117	CD82	2.9428174646764	4.31458891242469	598.586528425721	4.53177682639888e-13	1.73014681370091e-11
ENSG00000103056	SMPD3	3.69000948911452	3.15401799387026	596.909607362959	4.61598074370158e-13	1.75852062979004e-11
ENSG00000183783	KCTD8	2.74897945137733	2.98696111774568	596.447209815064	4.64105316227167e-13	1.76429437628152e-11
ENSG00000213190	MLLT11	1.48969222825254	6.50136094584122	594.997446646963	4.72067530962103e-13	1.79073634186499e-11
ENSG00000129682	FGF13	-1.42681305342158	5.76203794295112	594.213278997306	4.76439070887705e-13	1.80177382238224e-11
ENSG00000170004	CHD3	1.69431431383616	5.14320798613398	594.112775623112	4.77002681323161e-13	1.80177382238224e-11
ENSG00000157851	DPYSL5	1.96873686898321	5.01622324179439	592.692069337078	4.85051688193291e-13	1.82681027738606e-11
ENSG00000143632	ACTA1	-2.35465783043145	5.65975847205292	604.572732799057	4.85684481593842e-13	1.82681027738606e-11
ENSG00000086475	SEPHS1	-1.3557183574566	9.67580282604675	592.07522940285	4.88594514603766e-13	1.83387869394844e-11
ENSG00000250510	GPR162	2.24177023596273	3.64782834841719	590.939957206467	4.95192346753076e-13	1.8547299033861e-11
ENSG00000172935	MRGPRF	-2.01234791609753	4.07994436873979	589.953959104959	5.01005148291451e-13	1.87126635621445e-11
ENSG00000012822	CALCOCO1	1.71616107385125	4.68177448976742	589.835116186486	5.01711006640601e-13	1.87126635621445e-11
ENSG00000196482	ESRRG	4.92531373347441	2.19113997631912	589.30090908898	5.04897921360874e-13	1.87921316295634e-11
ENSG00000176076	KCNE5	2.32864453823725	4.13829682250241	585.661728786271	5.27232550801873e-13	1.95599662339559e-11
ENSG00000205358	MT1H	-4.71937611243465	2.42832730837088	585.583227895558	5.2772659166426e-13	1.95599662339559e-11
ENSG00000227051	C14orf132	1.89424675264182	6.50824182505499	583.046292296179	5.43980383668502e-13	2.01204885776431e-11
ENSG00000197467	COL13A1	2.85671163674823	2.89236100714978	582.33920074617	5.48611793492844e-13	2.02496938133427e-11
ENSG00000092068	SLC7A8	-1.5018821242166	8.13171203478433	580.951375019107	5.57833277215778e-13	2.05474365112752e-11
ENSG00000166949	SMAD3	1.86888123279838	5.19445442415743	579.388657025306	5.68429023964554e-13	2.0894464391226e-11
ENSG00000148204	CRB2	1.82256122735275	4.98601981237118	578.307181282846	5.75896134846503e-13	2.11252951238229e-11
ENSG00000189067	LITAF	-1.28970897226199	7.26985207013814	575.996492223378	5.92228188714664e-13	2.16796948671247e-11
ENSG00000130433	CACNG6	3.62606639133773	2.06916741417367	575.807122075215	5.93589908236565e-13	2.16849241425806e-11
ENSG00000147100	SLC16A2	1.76691015279622	7.03720032409264	575.423870932973	5.9635671921429e-13	2.17413573597161e-11
ENSG00000101204	CHRNA4	2.88184270330676	2.79880490316146	575.214939585385	5.97871250712227e-13	2.17519988168123e-11
ENSG00000179796	LRRC3B	2.01548811899957	3.72078659317425	575.002352382604	5.99416785293458e-13	2.17637225043998e-11
ENSG00000171388	APLN	2.40278979198626	3.9206051213265	573.837686993892	6.07965296306126e-13	2.20291457975199e-11
ENSG00000099994	SUSD2	3.65499569091411	3.07384457173426	573.667351180141	6.09227153543511e-13	2.20300005867736e-11
ENSG00000274588	DGKK	-2.53386263287321	4.62284117445498	573.071047161822	6.13668185922036e-13	2.21386034018081e-11
ENSG00000204612	FOXB2	5.74558759356686	2.92420753211705	649.408853245471	6.14719244589579e-13	2.21386034018081e-11
ENSG00000124126	PREX1	3.11792009682717	6.23019262387301	853.840345225693	6.28701089572064e-13	2.25796535266728e-11
ENSG00000146112	PPP1R18	1.66524007436288	5.72814497593679	570.978636737095	6.29546146209238e-13	2.25796535266728e-11
ENSG00000104888	SLC17A7	3.15577088712841	2.77383354140565	570.819431280707	6.30773301262232e-13	2.25796535266728e-11
ENSG00000187957	DNER	2.20551324667599	4.2818349605462	567.867494740342	6.5402824808706e-13	2.33343419655929e-11
ENSG00000106070	GRB10	-1.36993939071463	7.09116884145915	567.811459526972	6.54479042259055e-13	2.33343419655929e-11
ENSG00000135097	MSI1	1.51583548779192	5.98801212799804	566.847669434456	6.62288283162047e-13	2.3565541691472e-11
ENSG00000172638	EFEMP2	2.04994590955087	3.64937369949463	565.617188990372	6.72413266473974e-13	2.38780527421926e-11
ENSG00000089225	TBX5	8.49907693615305	2.28818989184873	580.085953940671	6.8078705771149e-13	2.40805685932599e-11
ENSG00000138758	SEPTIN11	1.66190482822337	7.71866394035163	564.4971940918	6.81782754676304e-13	2.40805685932599e-11
ENSG00000128849	CGNL1	-1.60157219187644	6.85595620242074	564.45048224495	6.82176750660614e-13	2.40805685932599e-11
ENSG00000172985	SH3RF3	3.90217114287609	3.00332725273457	564.043844250385	6.85617567370293e-13	2.4154103249673e-11
ENSG00000145198	VWA5B2	5.45555183651157	3.77363628625015	840.16385242722	7.00476881714252e-13	2.46288225347396e-11
ENSG00000198729	PPP1R14C	5.13152681785267	2.34852677034941	561.964728072858	7.03522403403887e-13	2.46795281930257e-11
ENSG00000102195	GPR50	3.24365936472285	2.97317172408576	561.830857932596	7.04693402397677e-13	2.46795281930257e-11
ENSG00000100314	CABP7	3.1887849761223	3.024500972917	561.43673033092	7.08153865709106e-13	2.47519949407283e-11
ENSG00000145536	ADAMTS16	-1.87918557527949	4.91729736621659	560.909284252471	7.12815222714978e-13	2.48660698574945e-11
ENSG00000149926	TLCD3B	1.49506420315667	5.87290968067175	559.444483632896	7.25945078092638e-13	2.52745379341411e-11
ENSG00000261801	LOXL1-AS1	2.15346647129026	3.2659760440475	559.15828253713	7.28542539492479e-13	2.53154303127162e-11
ENSG00000123146	ADGRE5	2.76579849577856	3.21102759202543	558.482712596458	7.34715903691832e-13	2.54801766911918e-11
ENSG00000124831	LRRFIP1	-1.3629395841448	6.39268505747027	556.974737917048	7.48712111992796e-13	2.5915052888062e-11
ENSG00000139263	LRIG3	2.4952287929539	4.04110168556494	555.962314881354	7.58279402878175e-13	2.61952404982633e-11
ENSG00000198797	BRINP2	3.61470881840657	2.32712930788411	554.168947774874	7.75570654928957e-13	2.67406541120951e-11
ENSG00000184489	PTP4A3	1.69573693620226	5.56302601551638	553.751482698632	7.79659980700354e-13	2.68296532236751e-11
ENSG00000159335	PTMS	1.92350104779413	8.64993180390363	551.109282598954	8.06119340642787e-13	2.76499560075026e-11
ENSG00000128567	PODXL	-1.49317093046359	10.1041056224181	551.061616259558	8.06605989988975e-13	2.76499560075026e-11
ENSG00000130511	SSBP4	1.79173119806378	5.70355659264361	550.271332307002	8.14723396300839e-13	2.78745075838235e-11
ENSG00000135643	KCNMB4	1.80334336544592	4.85139418309592	549.566162398348	8.22045245119603e-13	2.80710306255717e-11
ENSG00000013364	MVP	3.48502049519751	2.20139563683289	549.190414130505	8.25977292502253e-13	2.81512682201295e-11
ENSG00000176155	CCDC57	1.90864983372903	4.40023881938926	548.194328898371	8.36505075819061e-13	2.8455567502671e-11
ENSG00000112576	CCND3	1.52352570047719	5.61732780476546	547.642883472068	8.42399129173772e-13	2.86013795937606e-11
ENSG00000091136	LAMB1	1.33497088040879	7.17569940065208	547.1030445398	8.48215026983186e-13	2.87439877048721e-11
ENSG00000164976	MYORG	2.33637846263415	4.84127743691468	546.94398113405	8.49937400243488e-13	2.87475975051937e-11
ENSG00000113739	STC2	-1.33653563150842	6.59921220196065	546.405558609594	8.55797214233907e-13	2.88908695226479e-11
ENSG00000156453	PCDH1	-1.45236607937691	7.69146159649505	546.092767984926	8.59222551004446e-13	2.89515689487123e-11
ENSG00000108465	CDK5RAP3	1.50059150549535	6.82076613670101	543.855571659291	8.84182568405096e-13	2.97362799139793e-11
ENSG00000008083	JARID2	-1.51524684951415	8.89347124468644	542.971702691794	8.94270749212405e-13	3.001881301743e-11
ENSG00000171552	BCL2L1	1.26925689806936	7.3889178868569	542.243591483137	9.02679799037876e-13	3.02440231726607e-11
ENSG00000012779	ALOX5	3.30634958595926	2.52558301040108	541.449855542211	9.11949618260403e-13	3.04971722903587e-11
ENSG00000143847	PPFIA4	2.41348152836721	4.35515095900619	541.25785705489	9.14208183077078e-13	3.05153429364433e-11
ENSG00000169136	ATF5	-1.61186300554744	5.87984895713314	541.082831271143	9.16272647462141e-13	3.05269787846422e-11
ENSG00000119888	EPCAM	-1.38986500956951	7.60682330852264	540.509060779476	9.23077745784307e-13	3.06962171499974e-11
ENSG00000166450	PRTG	4.48475730511496	3.74454143608052	723.221513802091	9.28092439928664e-13	3.07364551692771e-11
ENSG00000122965	RBM19	-1.27891614174212	7.0115195869091	540.042199376722	9.28657398541035e-13	3.07364551692771e-11
ENSG00000101986	ABCD1	2.14001305029093	4.42647265767299	539.974417391342	9.29470680741447e-13	3.07364551692771e-11
ENSG00000204580	DDR1	1.30636708369332	8.82804810912901	539.105997410985	9.39962581733474e-13	3.10257408007797e-11
ENSG00000168952	STXBP6	-2.50948736547698	3.91372177584497	538.076855954943	9.52571482543742e-13	3.13837023072884e-11
ENSG00000241186	TDGF1	-1.48253402279303	8.95792675558514	537.069320950419	9.65102768733608e-13	3.17377880934189e-11
ENSG00000121904	CSMD2	-1.69423475060332	5.05274020698953	536.303154828638	9.74757858614834e-13	3.19961569420969e-11
ENSG00000136153	LMO7	-1.95307012577197	3.86879033202666	536.006535625632	9.78525330916606e-13	3.20606706488717e-11
ENSG00000129009	ISLR	4.66542618512826	2.35312976333425	534.839512514484	9.93510127215953e-13	3.24275017227981e-11
ENSG00000204060	FOXO6	2.84905558078174	2.83211431489892	534.65040428154	9.95962858952488e-13	3.24275017227981e-11
ENSG00000122642	FKBP9	2.03823871353367	3.89890604601313	534.645042166618	9.96032506090305e-13	3.24275017227981e-11
ENSG00000173376	NDNF	4.45095334705137	1.61402554678849	534.569663675813	9.97012165835005e-13	3.24275017227981e-11
ENSG00000119547	ONECUT2	3.11825796555672	3.84285988436076	547.556275245381	1.01480712325266e-12	3.29460465872047e-11
ENSG00000230316	FEZF1-AS1	2.41306021015833	3.92561507511014	531.717089380553	1.03490581169334e-12	3.35373575516142e-11
ENSG00000226792	C13orf42	-1.61298519668954	5.73655952955389	531.206550271164	1.04185966974589e-12	3.36741471709807e-11
ENSG00000101489	CELF4	2.80515068531922	2.90545586641841	530.96054968126	1.0452293548517e-12	3.36741471709807e-11
ENSG00000147202	DIAPH2	-1.71807368709607	5.91096428324203	530.892333012322	1.04616597720304e-12	3.36741471709807e-11
ENSG00000101197	BIRC7	6.24532090591654	1.16492317318678	530.853618384925	1.04669795883044e-12	3.36741471709807e-11
ENSG00000185046	ANKS1B	2.73212734496786	2.89048865159898	529.712388368426	1.06251910987518e-12	3.41214395014249e-11
ENSG00000120875	DUSP4	1.66468226569728	5.10094780315059	528.738772221069	1.07623232774356e-12	3.44995483655596e-11
ENSG00000125414	MYH2	-3.90571868960219	2.17284169719648	527.496168361938	1.09402822908468e-12	3.49726010266894e-11
ENSG00000183908	LRRC55	2.66854668173406	3.17764288317113	527.434441267103	1.09492095845461e-12	3.49726010266894e-11
ENSG00000076043	REXO2	-1.26050421140926	6.25993406865739	526.990873617644	1.10136054373703e-12	3.51152427125904e-11
ENSG00000001630	CYP51A1	-1.82854031601807	7.54775548622102	526.444775279165	1.10934801785154e-12	3.53066378990997e-11
ENSG00000139636	LMBR1L	1.46801297183482	5.07677782625041	526.211109114664	1.11278587877303e-12	3.53528099450911e-11
ENSG00000138772	ANXA3	-1.96225151503135	4.88173269196195	525.582584727795	1.1220936007937e-12	3.55849683631384e-11
ENSG00000074047	GLI2	-1.42633082164498	6.40928725059691	523.242725227805	1.15753294872247e-12	3.66435385955899e-11
ENSG00000168209	DDIT4	1.58861016085421	5.60601903111661	522.499211861525	1.16906002147471e-12	3.69427119752335e-11
ENSG00000109971	HSPA8	-1.18805339602426	10.9654978925076	521.939388588928	1.17782563498378e-12	3.71537160851001e-11
ENSG00000105808	RASA4	1.9453150976061	4.1966361498287	521.187050163242	1.18972386783115e-12	3.74626147479363e-11
ENSG00000186998	EMID1	2.44740322639908	3.42689845361986	520.528563097128	1.20025038069779e-12	3.76406133770212e-11
ENSG00000196358	NTNG2	5.78710397372898	4.25570735067246	937.284599499631	1.2006208430722e-12	3.76406133770212e-11
ENSG00000261780	LINC02582	-2.19364409639347	4.41393659298768	520.436917677289	1.20172381530819e-12	3.76406133770212e-11
ENSG00000166387	PPFIBP2	1.73585324992014	4.14663608720429	518.566412802947	1.23225217441096e-12	3.85289954919954e-11
ENSG00000143858	SYT2	-1.92717940116376	5.20593975074391	517.900251564107	1.24333730260818e-12	3.88073928959688e-11
ENSG00000184194	GPR173	1.88898319032078	4.31102221987673	516.367725053055	1.2692732828923e-12	3.95475323571576e-11
ENSG00000124532	MRS2	-1.31745833012171	6.75732851829967	515.096033732987	1.29126384147053e-12	4.01623688874166e-11
ENSG00000112394	SLC16A10	-2.05480695851195	3.55531318909645	514.830868692514	1.2959037081198e-12	4.02363400892834e-11
ENSG00000179059	ZFP42	-1.69340221978554	7.27528682537607	514.004792234194	1.31048070773716e-12	4.06180527375466e-11
ENSG00000171316	CHD7	1.92340877358973	7.18597176653245	513.171232298364	1.32537952848266e-12	4.10083951151914e-11
ENSG00000188042	ARL4C	1.467672475736	5.65198292884236	512.85771657824	1.33103311929591e-12	4.11118233079749e-11
ENSG00000133878	DUSP26	2.3816916253641	2.92132495212575	512.213651042046	1.34273393847253e-12	4.14013509521053e-11
ENSG00000177685	CRACR2B	1.93722878072596	5.4043572990129	511.977219791602	1.34705860237107e-12	4.14628366691759e-11
ENSG00000170091	NSG2	5.13710872613739	1.66971783825997	511.815249216816	1.35003043924674e-12	4.14825415278736e-11
ENSG00000164236	ANKRD33B	-1.49796869289066	6.15422886839557	510.984676659803	1.36538770842962e-12	4.18798616953367e-11
ENSG00000136878	USP20	1.59881358385045	4.92916682547141	510.862204197191	1.36766902619249e-12	4.18798616953367e-11
ENSG00000104313	EYA1	3.10680440765392	2.27725450498681	509.413443036931	1.39498771601833e-12	4.26296320586052e-11
ENSG00000132975	GPR12	5.85771141957729	2.08155728295759	509.31080903243	1.3969465173496e-12	4.26296320586052e-11
ENSG00000103067	ESRP2	-1.60970186066758	5.86997395577093	508.721701561206	1.4082506453466e-12	4.28962189873459e-11
ENSG00000137486	ARRB1	-1.42689358926185	5.97511523317899	508.60488047744	1.41050464322395e-12	4.28962189873459e-11
ENSG00000168487	BMP1	3.62141199591441	4.5044781696008	684.372040994144	1.41612168905448e-12	4.29935511432905e-11
ENSG00000020577	SAMD4A	-2.58670087976528	3.94928671220443	505.484265764555	1.47226483494016e-12	4.46219142732885e-11
ENSG00000133816	MICAL2	2.02053219810519	3.8433898971871	505.293420458974	1.47614076660911e-12	4.46277035701754e-11
ENSG00000117632	STMN1	1.47042428151772	8.99916250483917	505.227968165201	1.47747273356379e-12	4.46277035701754e-11
ENSG00000101335	MYL9	-1.52304803450377	7.19373420007022	504.20779471621	1.49841158018283e-12	4.51834583441233e-11
ENSG00000198937	CCDC167	3.0670914346186	3.34180971678787	502.991326868093	1.52382288281209e-12	4.58719676956174e-11
ENSG00000137872	SEMA6D	3.66966059947866	3.29962374509054	518.547351167044	1.53990540504683e-12	4.62777990898447e-11
ENSG00000147234	FRMPD3	2.84314649571397	2.87614937319255	500.839675510606	1.56998210163893e-12	4.71021105737913e-11
ENSG00000197921	HES5	9.4742004880774	4.33210373773933	1121.76959219792	1.57981874783025e-12	4.72959302432981e-11
ENSG00000163710	PCOLCE2	1.80090200435548	4.16443911543507	500.302234260261	1.58175923190166e-12	4.72959302432981e-11
ENSG00000128285	MCHR1	2.95390722097412	3.3454040818403	498.90792363808	1.61278567524258e-12	4.81427348124843e-11
ENSG00000140416	TPM1	-1.26181744548002	8.98872236785734	498.761779795064	1.61607767249075e-12	4.8160197439335e-11
ENSG00000167123	CERCAM	2.97376787048411	3.1885240898435	497.73253208551	1.63948037570698e-12	4.87759119802722e-11
ENSG00000167508	MVD	-1.48552322344792	7.84761610702444	497.593313709472	1.64267544179417e-12	4.87893802753923e-11
ENSG00000196139	AKR1C3	3.38110366326608	2.40793113321343	496.92218216106	1.65817785952593e-12	4.91677371647098e-11
ENSG00000230148	HOXB-AS1	14.1668380759215	4.41012988851131	1890.44780431934	1.66132665172918e-12	4.9179138870073e-11
ENSG00000136160	EDNRB	1.6999025630759	5.72110098185606	496.39457453127	1.67048217117165e-12	4.93680204440446e-11
ENSG00000204347	BTBD17	2.10914411514629	5.21353141527862	495.733276502446	1.68605151867545e-12	4.97455100642703e-11
ENSG00000144579	CTDSP1	1.910992380866	4.75013590590637	495.435110321721	1.69312548668703e-12	4.98715157841869e-11
ENSG00000123243	ITIH5	-1.96735728217041	3.61879324218158	494.574089575022	1.71374379967124e-12	5.03953982478528e-11
ENSG00000272899	ATP6V1FNB	4.06840906918284	1.55500181134185	494.152843377965	1.72393528222777e-12	5.0611439944083e-11
ENSG00000113356	POLR3G	-1.80125436952811	6.41475186990302	493.104990928135	1.74958771822191e-12	5.12080514828581e-11
ENSG00000184545	DUSP8	1.78256602570384	4.39033768164927	493.087734947985	1.75001378795895e-12	5.12080514828581e-11
ENSG00000092758	COL9A3	-1.60083019152409	6.37921668529127	492.835985667331	1.75624323290165e-12	5.12948946183642e-11
ENSG00000119812	FAM98A	-1.3100170904996	6.52370580418833	492.682937783065	1.76004270095566e-12	5.12948946183642e-11
ENSG00000176834	VSIG10	-1.34301570044282	6.46098448170598	492.619062581033	1.76163119621272e-12	5.12948946183642e-11
ENSG00000109320	NFKB1	1.9501753506684	4.1381436322852	491.997662535313	1.7771702091739e-12	5.16628026003478e-11
ENSG00000196440	ARMCX4	-1.57963304487773	5.21367711216089	491.244562911745	1.79621241461427e-12	5.21214250237296e-11
ENSG00000002746	HECW1	-1.96777030923997	3.57990684165314	491.142699525004	1.79880585490248e-12	5.21214250237296e-11
ENSG00000215769	ARHGAP27P1-BPTFP1-KPNA2P3	2.59431915857879	3.91556216769856	490.9107164455	1.80472808607164e-12	5.21453083599694e-11
ENSG00000156858	PRR14	1.65963783984287	4.44288595745657	490.880852031698	1.80549209992362e-12	5.21453083599694e-11
ENSG00000100359	SGSM3	1.43656034984685	6.40118549847971	490.34133789607	1.81935804950204e-12	5.24606143576835e-11
ENSG00000100302	RASD2	2.14245331881041	3.66147318589541	490.188085313564	1.82331887477842e-12	5.24613857284881e-11
ENSG00000104722	NEFM	1.41961966207485	6.44308725176862	490.112256128094	1.82528232060784e-12	5.24613857284881e-11
ENSG00000253230	MIR124-1HG	1.49073665277509	6.18937547897915	489.590445695038	1.8388591083151e-12	5.27663587032805e-11
ENSG00000077264	PAK3	2.4027623709223	4.77960110758847	489.192725119791	1.84928458007467e-12	5.29060975830081e-11
ENSG00000213722	DDAH2	1.61690266265274	6.36934045962137	489.177827766958	1.84967639236867e-12	5.29060975830081e-11
ENSG00000258947	TUBB3	1.57448960043752	9.34619047198131	488.840876890052	1.8585637957785e-12	5.30749735003135e-11
ENSG00000002834	LASP1	-1.30783779298281	8.26612827090201	488.660167391302	1.86335023064751e-12	5.31263845407851e-11
ENSG00000250021	ARPIN-AP3S2	8.2208422902763	1.66770998594915	488.072099391875	1.87902387246491e-12	5.3487541944037e-11
ENSG00000182718	ANXA2	-1.15825683560187	7.13646948161337	487.289232773695	1.90012319618854e-12	5.39949581600292e-11
ENSG00000005108	THSD7A	3.41011507250547	2.16139288706713	487.186227420732	1.90291938431445e-12	5.39949581600292e-11
ENSG00000144857	BOC	2.6327755507519	4.0895616250034	486.983516313301	1.90843589919007e-12	5.40652596854945e-11
ENSG00000166831	RBPMS2	-1.32089389488519	7.60028308035184	486.749682261429	1.91482204051922e-12	5.41599346945588e-11
ENSG00000166828	SCNN1G	2.52325229627401	2.71834634771549	486.624711686994	1.91824504462755e-12	5.41706310936011e-11
ENSG00000161896	IP6K3	4.80484882433283	1.77161340067098	485.737375698103	1.94275118470244e-12	5.47757311046609e-11
ENSG00000198417	MT1F	-3.90674083996145	3.04293632023213	484.399585954638	1.98037549921368e-12	5.57481970039724e-11
ENSG00000162493	PDPN	-1.29679505204198	7.10689505058162	483.068624578212	2.01863423237733e-12	5.67354212136258e-11
ENSG00000185386	MAPK11	2.49234787487036	2.68669077203208	482.208759739779	2.04379910350278e-12	5.73520975558642e-11
ENSG00000179195	ZNF664	1.45807203292355	6.48040618046005	481.93387302522	2.05191925365749e-12	5.74892841603470e-11
ENSG00000054598	FOXC1	5.01843877614492	1.78933629367509	481.774110714947	2.05665552598193e-12	5.75313812307305e-11
ENSG00000185811	IKZF1	3.49884274914324	2.28378651963168	480.232732432558	2.10299664531608e-12	5.87353427265596e-11
ENSG00000211772	TRBC2	-2.51421478985138	3.72024060960302	480.102540898731	2.10696502736373e-12	5.87468670123676e-11
ENSG00000258334	TROAP-AS1	4.745795857419	2.24169963272537	480.002722685256	2.11001337872536e-12	5.87468670123676e-11
ENSG00000129221	AIPL1	4.46030976563518	1.90732011112558	478.984995946891	2.1413824031171e-12	5.95270848966506e-11
ENSG00000157600	TMEM164	1.51595590953555	6.22536976060566	478.631430123923	2.15240440350205e-12	5.97401353240327e-11
ENSG00000159788	RGS12	1.64611529529187	5.24968187083571	476.252359890765	2.22827332173964e-12	6.1749549325654e-11
ENSG00000008441	NFIX	4.10861466361123	2.23828208669691	476.044483826873	2.2350460875758e-12	6.18114152370648e-11
ENSG00000077684	JADE1	-1.39662827954173	7.57924032840917	475.970738341313	2.23745441024505e-12	6.18114152370648e-11
ENSG00000154556	SORBS2	-1.79105561842394	5.44070506167684	475.733196313999	2.24523200685632e-12	6.1930112610823e-11
ENSG00000126259	KIRREL2	2.22904667193498	3.51582509886004	475.32073453363	2.258810153662e-12	6.22081910894747e-11
ENSG00000079689	SCGN	11.7396149229461	2.00348890409509	995.496020540055	2.2688114867778e-12	6.23368754802589e-11
ENSG00000111913	RIPOR2	-2.03420503442627	3.97194607636066	474.968179015709	2.27049043399515e-12	6.23368754802589e-11
ENSG00000184371	CSF1	2.61912690073114	3.67546593131818	474.419109594185	2.28881866334166e-12	6.27432555308343e-11
ENSG00000156860	FBRS	1.57142932311954	4.97886561640915	474.13720493337	2.29829427958057e-12	6.28474314196542e-11
ENSG00000176928	GCNT4	-3.87385191464367	4.29558229300964	642.467648739163	2.2996839893314e-12	6.28474314196542e-11
ENSG00000142549	IGLON5	1.47291325248914	6.53054436414249	473.048921482009	2.33529648348372e-12	6.37227910086792e-11
ENSG00000159167	STC1	-1.76371049420925	4.68169305726292	472.811191106699	2.34346953453385e-12	6.3778499326237e-11
ENSG00000248329	APELA	-2.03003734635625	4.99290273706597	472.760978618803	2.34519998263342e-12	6.3778499326237e-11
ENSG00000198286	CARD11	-1.82787046039315	6.14835607657604	472.677135023493	2.3480926906124e-12	6.3778499326237e-11
ENSG00000157873	TNFRSF14	5.64032608654303	1.20740144314659	472.477427324591	2.35499925037294e-12	6.38685848527211e-11
ENSG00000254122	PCDHGB7	1.83126065677411	4.92256888671646	472.036295509007	2.37033729117907e-12	6.41867134663117e-11
ENSG00000203879	GDI1	1.39517801669044	7.33335885469223	471.716555979284	2.38152574495214e-12	6.43916786146558e-11
ENSG00000156515	HK1	-1.32598911921869	8.47838032097422	471.022674204203	2.40601404318729e-12	6.49550771507513e-11
ENSG00000094631	HDAC6	1.51857626558297	6.30580198943151	470.654212595659	2.41913430374784e-12	6.51087307733453e-11
ENSG00000222041	CYTOR	-2.16011052412159	3.35004164006131	470.649269001619	2.41931088992697e-12	6.51087307733453e-11
ENSG00000149418	ST14	-1.89177422318409	5.83055086673268	470.554902744221	2.42268449058258e-12	6.51087307733453e-11
ENSG00000165424	ZCCHC24	1.63849188263248	4.26882580262684	470.294894253902	2.43200759102538e-12	6.52607044523871e-11
ENSG00000160191	PDE9A	1.2808442963476	5.87263241460021	466.576467425722	2.56991555894305e-12	6.88574814896924e-11
ENSG00000221866	PLXNA4	2.79438749197064	4.04013047764227	480.409983511689	2.58816892054775e-12	6.92422755871656e-11
ENSG00000105409	ATP1A3	1.52248154990756	6.73807567448526	463.732749457146	2.68141181411e-12	7.15288446982223e-11
ENSG00000068971	PPP2R5B	1.96339824223268	3.97694674850759	463.726114068167	2.68167834375326e-12	7.15288446982223e-11
ENSG00000131069	ACSS2	-1.50059188410599	5.96678049087345	461.250126502102	2.78327545010176e-12	7.39297201424126e-11
ENSG00000157150	TIMP4	-1.72229491438381	4.46682510697826	461.203945371642	2.78521164765113e-12	7.39297201424126e-11
ENSG00000148600	CDHR1	-1.80148683969362	4.43515240945526	461.190702517612	2.78576715293208e-12	7.39297201424126e-11
ENSG00000133980	VRTN	-1.24478040972263	8.24438518634451	461.13009580385	2.78831106826816e-12	7.39297201424126e-11
ENSG00000130477	UNC13A	-1.36541359021332	6.85018344447579	460.410375111314	2.81872406436541e-12	7.46248806981027e-11
ENSG00000134363	FST	1.67816987139565	4.7174386181747	460.238984968579	2.82602207407408e-12	7.47069223177592e-11
ENSG00000255399	TBX5-AS1	5.5235244604631	1.18014136983165	459.495372026257	2.85793652964298e-12	7.54384997015998e-11
ENSG00000163297	ANTXR2	2.41476102889942	3.06418946505958	459.049806627852	2.87725612066352e-12	7.583594613737e-11
ENSG00000261949	GFY	3.74542882014745	2.23422573060588	458.623035642755	2.89590049350709e-12	7.62144462721665e-11
ENSG00000141052	MYOCD	-3.05960016318471	2.52492822009392	457.466549546046	2.94712014817937e-12	7.74478796990533e-11
ENSG00000197558	SSPOP	3.89328024017522	1.66554043447234	455.808327080456	3.02237351284632e-12	7.93083291549394e-11
ENSG00000197380	DACT3	2.37599652324745	2.87494056687808	452.953592033371	3.15711745352164e-12	8.27220568712865e-11
ENSG00000205542	TMSB4X	1.23085137201637	10.5344431535413	452.234639755719	3.19212308977759e-12	8.35162674856369e-11
ENSG00000163492	CCDC141	-2.54388206688209	3.42392947800242	452.079774523236	3.1997212381113e-12	8.3592130025313e-11
ENSG00000196576	PLXNB2	1.29006168410268	7.74107343735591	451.830999096483	3.21197010006051e-12	8.37890909826634e-11
ENSG00000160223	ICOSLG	-2.08355005212342	3.25793990805582	451.467180729955	3.22997965496553e-12	8.41355315395194e-11
ENSG00000088881	EBF4	3.39133998570843	2.0428280468665	450.809250430954	3.26284129213037e-12	8.4771424668055e-11
ENSG00000034677	RNF19A	1.69251279608305	3.94410939241665	450.787753415631	3.26392141518845e-12	8.4771424668055e-11
ENSG00000103335	PIEZO1	-1.43147152954362	6.85980841364566	450.03898616181	3.30179899752562e-12	8.56148953488346e-11
ENSG00000125630	POLR1B	-1.34611080382208	6.04183678267837	449.862363117213	3.31080663635699e-12	8.56148953488346e-11
ENSG00000157554	ERG	2.84136442391452	3.19105207777298	449.861827065209	3.31083401719961e-12	8.56148953488346e-11
ENSG00000137842	TMEM62	2.76361996776267	2.83152310390452	449.724638657673	3.31784991750805e-12	8.56717966362638e-11
ENSG00000151640	DPYSL4	1.38756161088707	5.83193224170814	448.736669959965	3.36887871017694e-12	8.68633639605188e-11
ENSG00000007516	BAIAP3	1.77296271888253	4.74346881557317	448.484291025655	3.3820572058855e-12	8.70769605642677e-11
ENSG00000157927	RADIL	2.2522098607593	3.98270920295607	447.656955134204	3.42567215963289e-12	8.80724470983074e-11
ENSG00000177469	CAVIN1	-1.57191496050177	5.79218012335576	447.154434784522	3.45247657986492e-12	8.86334932646129e-11
ENSG00000184381	PLA2G6	2.26647347467126	3.71086663526617	446.685204553566	3.47772134240133e-12	8.91027294108457e-11
ENSG00000067840	PDZD4	-1.55255702344536	8.19477207003547	446.592884891447	3.48271291070937e-12	8.91027294108457e-11
ENSG00000164687	FABP5	-1.39501401644051	7.02836987129663	446.515572089768	3.48689936748407e-12	8.91027294108457e-11
ENSG00000182534	MXRA7	1.61866436675397	4.88653820972341	446.443861202561	3.49078761167779e-12	8.91027294108457e-11
ENSG00000116133	DHCR24	-1.44986547914692	9.96943939225046	445.539890159837	3.54022819062252e-12	9.02352431796063e-11
ENSG00000228278	ORM2	3.99345639956309	1.62048505119832	444.727311426266	3.58535246090757e-12	9.12546575565188e-11
ENSG00000138685	FGF2	-1.68143944037758	6.92228151767202	444.607130547994	3.59208186531471e-12	9.12953263797344e-11
ENSG00000142784	WDTC1	1.58736685891982	5.60550147893765	442.986694952601	3.68423685491298e-12	9.35039342164862e-11
ENSG00000196220	SRGAP3	2.04904807301528	3.81322802103275	442.28870679567	3.72476007727939e-12	9.43977301066633e-11
ENSG00000162377	COA7	-1.16358591983752	6.04176410165316	442.008080359269	3.74119547822655e-12	9.46793865620607e-11
ENSG00000172965	MIR4435-2HG	-1.7920778489788	3.65773372694834	441.913174441695	3.74677251177922e-12	9.46858377231023e-11
ENSG00000161682	FAM171A2	1.67338381632947	6.10133793912503	441.554960350265	3.76790809721678e-12	9.50848978121756e-11
ENSG00000015153	YAF2	4.13847887811396	1.53930990131959	440.478810509077	3.83222586604673e-12	9.6571006207985e-11
ENSG00000075826	SEC31B	2.7762999957709	3.51266587879573	439.865482636081	3.86944184487326e-12	9.73709191826594e-11
ENSG00000240563	L1TD1	-1.33679917301038	9.87723436255057	439.019827318415	3.92143278344931e-12	9.85398455513372e-11
ENSG00000185666	SYN3	1.48886171577152	4.65086938364212	437.193682973103	4.03644400292334e-12	1.01222457008314e-10
ENSG00000197852	INKA2	1.3278191689908	5.42948659792211	437.144919259129	4.03956744847972e-12	1.01222457008314e-10
ENSG00000132386	SERPINF1	1.39276593677636	5.66193845133112	436.548675659099	4.0779820866939e-12	1.02041321103194e-10
ENSG00000159842	ABR	1.21236250268882	6.3402072965785	436.196064136797	4.10089594680916e-12	1.0234750421802e-10
ENSG00000162458	FBLIM1	-1.48914988007245	6.07772897873827	436.183364672361	4.10172393386815e-12	1.0234750421802e-10
ENSG00000072657	TRHDE	-2.91397420838636	2.41395078918301	436.049759261999	4.11044637536313e-12	1.0242150064998e-10
ENSG00000165072	MAMDC2	-1.90471910536138	3.45918382632962	435.577368602465	4.14145642709478e-12	1.0304986195027e-10
ENSG00000170667	RASA4B	1.84260493886716	4.16459650877732	435.482867814007	4.14769188697636e-12	1.0306087480614e-10
ENSG00000123329	ARHGAP9	2.15935957480922	3.21755264501792	434.802253673612	4.19291838507882e-12	1.04039345870205e-10
ENSG00000188883	KLRG2	-1.82758183705606	3.81538890959494	434.248011710971	4.23016306421197e-12	1.04817313475481e-10
ENSG00000138768	USO1	-1.38276243328731	7.66362463595693	433.311884984254	4.29392986764073e-12	1.06249382858409e-10
ENSG00000183018	SPNS2	2.32562897437018	3.05964380947959	432.294051890089	4.36450901961255e-12	1.0784580551101e-10
ENSG00000135502	SLC26A10	4.0627307092878	1.8144891767772	431.628525013015	4.41137331547563e-12	1.08852625042478e-10
ENSG00000170370	EMX2	11.7228372691114	1.99035742512201	665.888123494656	4.42298351475403e-12	1.08987949738212e-10
ENSG00000183186	C2CD4C	1.77694191216457	5.36439297251291	430.942392606475	4.46029011233724e-12	1.09755216305106e-10
ENSG00000120437	ACAT2	-1.1914068343204	7.99525564733717	430.79053393966	4.47120004473504e-12	1.09871712701493e-10
ENSG00000113648	MACROH2A1	1.21949541136397	7.08555497437859	429.713330089696	4.54946834297575e-12	1.11593000469929e-10
ENSG00000157570	TSPAN18	2.21565843719492	4.67796193889798	429.654436862143	4.55379227368716e-12	1.11593000469929e-10
ENSG00000101144	BMP7	1.59103232471067	4.32312985882375	428.539897079906	4.63651138587228e-12	1.13463788261422e-10
ENSG00000229847	EMX2OS	11.4981483009555	1.76338354226776	658.370512706732	4.73709054978175e-12	1.15765903806548e-10
ENSG00000175426	PCSK1	3.04809175515562	2.43093304627768	427.110699146976	4.74510218058986e-12	1.15802623998456e-10
ENSG00000171310	CHST11	1.5171363371673	5.05683010461808	426.824737587483	4.76717605354605e-12	1.16181957765257e-10
ENSG00000126218	F10	3.68674105656031	1.71859802762815	426.65432736783	4.78038596991421e-12	1.16344523653548e-10
ENSG00000249992	TMEM158	1.49304548617208	5.85842475382836	426.194674437933	4.81622606792853e-12	1.17056663899613e-10
ENSG00000174721	FGFBP3	-1.14043717113218	7.2011409132101	426.028085468944	4.82929090518921e-12	1.17214071615582e-10
ENSG00000152558	TMEM123	1.65338947681554	6.7440963263207	425.920022104261	4.83778744030467e-12	1.17260322003352e-10
ENSG00000107130	NCS1	1.27185842190626	6.34947789109544	425.692516792936	4.8557309181139e-12	1.17513192655498e-10
ENSG00000010404	IDS	1.68680166822767	5.34485125962902	425.620452461286	4.86143048701288e-12	1.17513192655498e-10
ENSG00000185112	FAM43A	2.13802077603957	3.74005829310711	425.310742935528	4.88601239043942e-12	1.17947145777894e-10
ENSG00000121454	LHX4	-2.64063686489011	3.85943009320119	424.375277213212	4.96112578469711e-12	1.19598087853044e-10
ENSG00000143774	GUK1	1.61776983330048	6.32413933447105	423.679099522913	5.01788022118945e-12	1.20802580534752e-10
ENSG00000174233	ADCY6	1.43371807546415	4.91986518704814	423.454582373333	5.03634107692335e-12	1.21083167702086e-10
ENSG00000136014	USP44	-1.73633439586811	7.01804835385023	423.226123432064	5.05520556050744e-12	1.21372688430483e-10
ENSG00000105821	DNAJC2	-1.26571833662445	6.04832596087622	422.427389396162	5.12179517574198e-12	1.22647596149594e-10
ENSG00000186868	MAPT	2.87914238969913	2.59502555669438	422.423838735108	5.12209341459998e-12	1.22647596149594e-10
ENSG00000120156	TEK	-1.81637690457158	4.94400696495962	421.105671775882	5.23419380619125e-12	1.25112926386493e-10
ENSG00000175352	NRIP3	-2.24180087429047	3.08977016265988	421.048520633903	5.23911697813148e-12	1.25112926386493e-10
ENSG00000163623	NKX6-1	6.57127286331969	2.34346497270471	486.673900554339	5.25460316190557e-12	1.2515394661842e-10
ENSG00000112972	HMGCS1	-1.87776681118348	9.26404354522006	459.47513799759	5.25490405957843e-12	1.2515394661842e-10
ENSG00000187122	SLIT1	2.90874417904574	2.75011417401514	420.751387003634	5.2647981841577e-12	1.25221957880147e-10
ENSG00000163814	CDCP1	-1.66703225723822	4.5977389558119	418.98901701914	5.42010190323023e-12	1.28743702216781e-10
ENSG00000259974	LINC00261	6.5278705942188	2.03852729339907	437.052805241945	5.50284771553431e-12	1.30534884942761e-10
ENSG00000144645	OSBPL10	-1.53542939563142	5.50129922546175	417.641708288094	5.54235591993946e-12	1.31297009549458e-10
ENSG00000153904	DDAH1	-1.78026870809699	5.16948382171318	417.466091770708	5.55852163240055e-12	1.3141304308724e-10
ENSG00000134138	MEIS2	4.19699872077962	1.41679880654282	417.428088508371	5.56202694872079e-12	1.3141304308724e-10
ENSG00000226887	ERVMER34-1	-2.1130345330735	4.2519639083114	416.758606032624	5.6241932572986e-12	1.32705599788593e-10
ENSG00000176387	HSD11B2	1.60628849140114	5.43537242128865	416.626293958837	5.63657291932975e-12	1.32821548089796e-10
ENSG00000197905	TEAD4	-1.34719164908812	6.75753826282059	416.215732374719	5.67518493701619e-12	1.33554517479438e-10
ENSG00000182606	TRAK1	1.39056931857824	6.73282019166568	415.899519569791	5.70512935108057e-12	1.33865560147125e-10
ENSG00000054793	ATP9A	2.15247870092058	4.12606606885402	415.858514717145	5.70902556476615e-12	1.33865560147125e-10
ENSG00000146938	NLGN4X	-1.71845454113355	7.73860978675563	415.901377683419	5.71097522071091e-12	1.33865560147125e-10
ENSG00000064687	ABCA7	1.34850333762726	5.13590943231754	415.317149290366	5.76075063042816e-12	1.34854624297299e-10
ENSG00000245870	LINC00682	11.4572333326645	1.72419304333559	841.659154646964	5.79213485515199e-12	1.35411131679381e-10
ENSG00000258609	LINC-ROR	-1.93063926023681	3.32782684406039	414.393080760947	5.85028040221723e-12	1.36590995585101e-10
ENSG00000106366	SERPINE1	-3.23816756583655	3.84418861456499	478.288314394125	5.89304270569244e-12	1.37409073102194e-10
ENSG00000121769	FABP3	-1.73876652658224	5.03393007714146	413.348123464195	5.95343941344937e-12	1.38433656622994e-10
ENSG00000095321	CRAT	2.00146041854598	4.27585156502274	413.236542744008	5.96457676181031e-12	1.38433656622994e-10
ENSG00000134769	DTNA	-1.6470971348553	4.39866113845019	413.230352776428	5.96519530390488e-12	1.38433656622994e-10
ENSG00000148400	NOTCH1	1.67983804275907	7.99982022028265	413.201211312786	5.96810829238585e-12	1.38433656622994e-10
ENSG00000254815	LMNTD2-AS1	2.61994934139527	3.59169988021013	412.42518422462	6.04627994921494e-12	1.39983793776379e-10
ENSG00000213214	ARHGEF35	-1.45022043153141	4.37961559275402	412.381905548516	6.05067379090751e-12	1.39983793776379e-10
ENSG00000137393	RNF144B	-3.1057238073548	2.83382021666006	411.88447392617	6.10143745288529e-12	1.40974900940626e-10
ENSG00000060718	COL11A1	-1.47554828870853	5.06702910041828	411.782717981696	6.11188151806263e-12	1.41033053291637e-10
ENSG00000163703	CRELD1	1.79173484645193	4.27882723624019	410.917714182518	6.201491777046e-12	1.42915466587339e-10
ENSG00000062096	ARSF	11.2479864481151	1.5172617466908	830.156236804513	6.25419588602642e-12	1.4394359509482e-10
ENSG00000197594	ENPP1	-1.6590784344748	4.86037748071582	409.720765021737	6.32797105942882e-12	1.45361802575041e-10
ENSG00000075043	KCNQ2	1.48446989894101	6.04710646356023	409.681622614192	6.33215653957938e-12	1.45361802575041e-10
ENSG00000167371	PRRT2	1.68468174116242	4.66899536955689	408.728206665174	6.43508600823255e-12	1.47534297902661e-10
ENSG00000162572	SCNN1D	2.30682660965592	2.77598544676096	408.537312774883	6.45592306785946e-12	1.47821528056998e-10
ENSG00000142698	C1orf94	-1.8656027087073	3.67241644180618	408.236983620631	6.48886143785919e-12	1.48384747867549e-10
ENSG00000101384	JAG1	1.33519228942573	5.72592238783669	407.98703486954	6.51642048661067e-12	1.48823667364943e-10
ENSG00000196208	GREB1	1.64870921595357	5.93127688504091	407.709105040797	6.54722148610252e-12	1.49209023094297e-10
ENSG00000148219	ASTN2	1.52635516052061	4.63603416088493	407.683501509468	6.55006728326939e-12	1.49209023094297e-10
ENSG00000127863	TNFRSF19	3.07565388550786	2.21759524829465	407.067111084696	6.61900566535861e-12	1.50586610987718e-10
ENSG00000124772	CPNE5	3.71428475499098	2.00321407282679	406.813305276327	6.64763195089466e-12	1.51035805703378e-10
ENSG00000159899	NPR2	1.48475250153515	4.53272822362214	406.741742836016	6.65572883319926e-12	1.51035805703378e-10
ENSG00000065609	SNAP91	3.58257268367182	2.27089049162759	406.288404022029	6.70728349050779e-12	1.52011822394426e-10
ENSG00000110900	TSPAN11	1.84442156899912	4.0334100180925	405.652600265967	6.78035722247234e-12	1.53231957511834e-10
ENSG00000112238	PRDM13	5.39237224665279	0.858165278451816	405.613495577808	6.78488111468864e-12	1.53231957511834e-10
ENSG00000175662	TOM1L2	1.81416271703208	3.34253058345234	405.595546673397	6.78695871616691e-12	1.53231957511834e-10
ENSG00000113555	PCDH12	4.05251111640521	1.96411326576089	404.610648848832	6.90208110195053e-12	1.55633618358431e-10
ENSG00000277443	MARCKS	1.44572373328068	7.2770644358053	404.124776237869	6.95969248374066e-12	1.56734036681304e-10
ENSG00000135069	PSAT1	-1.30775765945488	8.21572072268036	403.912763111115	6.98500316163333e-12	1.5710517224857e-10
ENSG00000172020	GAP43	1.28944988844556	5.41114400095846	403.423942272172	7.04376073481404e-12	1.58226701051864e-10
ENSG00000140557	ST8SIA2	1.89965758507747	3.14897636628741	403.267403218187	7.06269610420317e-12	1.5845198788131e-10
ENSG00000078295	ADCY2	-1.11548221085065	6.412787430236	402.77555854944	7.12256955719182e-12	1.59593998730478e-10
ENSG00000232677	LINC00665	-1.16029417656016	6.53680236636919	402.094932848239	7.20638057830793e-12	1.61268826249907e-10
ENSG00000196562	SULF2	1.13179565379191	6.25697076405812	401.789434906972	7.24436417695694e-12	1.61915179738996e-10
ENSG00000197587	DMBX1	4.85500183596073	1.63568110650787	401.58743607966	7.26960471502873e-12	1.6227545481189e-10
ENSG00000154760	SLFN13	1.51889455359926	4.85269549065099	400.749009563704	7.37544650099022e-12	1.64431790349771e-10
ENSG00000117016	RIMS3	1.37372143964232	5.6303089908436	400.443417533011	7.41445999357871e-12	1.6509469054538e-10
ENSG00000107317	PTGDS	5.12448571360351	1.20657515598718	400.342693542378	7.42737045720392e-12	1.65175434755144e-10
ENSG00000139329	LUM	11.1890868429532	1.45995798828885	804.543767458847	7.44833702762744e-12	1.65434911433857e-10
ENSG00000188290	HES4	6.44601208224171	4.74870434106152	988.616601938446	7.47089363815145e-12	1.65729013362035e-10
ENSG00000108821	COL1A1	-1.18950067001399	8.70101738329202	399.764424765305	7.50198876848217e-12	1.66211559377418e-10
ENSG00000133985	TTC9	-1.39128201953153	5.25226875381474	398.587265050789	7.65654226008813e-12	1.69424805160731e-10
ENSG00000143375	CGN	-1.16722618904897	6.57730277569425	398.350911335116	7.68800972690476e-12	1.69711774029778e-10
ENSG00000128052	KDR	-1.54504404027022	6.84750458891318	398.346569478205	7.6885891668822e-12	1.69711774029778e-10
ENSG00000176171	BNIP3	1.67404652698718	5.4993931539987	397.477569953111	7.80556953336925e-12	1.72080405908516e-10
ENSG00000157240	FZD1	3.39147305972103	2.68486936613455	397.344103298418	7.82371527938597e-12	1.72266978385589e-10
ENSG00000116584	ARHGEF2	1.12366694861398	6.81597798798023	396.871032041626	7.88842109039504e-12	1.73477008181975e-10
ENSG00000125966	MMP24	-1.11870334220154	6.32928657546846	396.559554277505	7.93135748110391e-12	1.74205902402864e-10
ENSG00000137726	FXYD6	1.32046594394438	5.92290244416018	396.394353723305	7.95423802389825e-12	1.74421945314158e-10
ENSG00000104413	ESRP1	-1.30357093375525	6.98214538562229	396.347064476359	7.96080150610399e-12	1.74421945314158e-10
ENSG00000167721	TSR1	-1.09610517982556	7.65914984956061	395.400418855117	8.09349828940167e-12	1.76743395825981e-10
ENSG00000187140	FOXD3	-2.1002817213507	5.09388430573583	395.439906198928	8.09628982384266e-12	1.76743395825981e-10
ENSG00000136938	ANP32B	1.25822025448316	6.44093129798724	395.317360302801	8.10526090880628e-12	1.76743395825981e-10
ENSG00000095002	MSH2	-1.12456898683431	7.65173080442746	395.30867054198	8.10649266449329e-12	1.76743395825981e-10
ENSG00000101412	E2F1	1.41239680035657	6.87114894951511	395.090361348559	8.13750767186899e-12	1.77202446744457e-10
ENSG00000092820	EZR	-1.06438769181043	8.95360456208242	394.614388339256	8.20559887800687e-12	1.78466759949413e-10
ENSG00000113645	WWC1	-1.16217603144152	5.82631105237557	393.30268638386	8.39663319469382e-12	1.82398658323318e-10
ENSG00000152217	SETBP1	3.08760028122727	4.25083704647846	509.282533251432	8.41655947798632e-12	1.8260854838153e-10
ENSG00000136997	MYC	-1.12891157054496	6.16378537501345	392.757129561103	8.47757631686692e-12	1.83708355972447e-10
ENSG00000005249	PRKAR2B	-1.39445911007415	5.48546427396562	392.6471506109	8.49400118345901e-12	1.83723466412189e-10
ENSG00000197530	MIB2	1.41957321735865	6.35061400467059	392.614214200123	8.4989271461543e-12	1.83723466412189e-10
ENSG00000197321	SVIL	1.66864673123042	5.8143055829133	392.48892063713	8.51769580478501e-12	1.83905735513265e-10
ENSG00000178163	ZNF518B	2.58171868179363	3.37966314482101	392.255574688589	8.55277651483765e-12	1.84439329667244e-10
ENSG00000143036	SLC44A3	3.02622030402654	2.21796944443624	392.037331914081	8.58573577059834e-12	1.84925938371326e-10
ENSG00000184144	CNTN2	1.95634205066709	4.48174556509422	391.359826435936	8.68897945557147e-12	1.86923377864658e-10
ENSG00000224163	LOC392787	2.29166674884755	2.90512364902181	390.665279243684	8.79629183085985e-12	1.89003415414043e-10
ENSG00000168904	LRRC28	1.60103590840036	3.74701843238509	390.476788604611	8.8256750407429e-12	1.89406012846631e-10
ENSG00000213988	ZNF90	-1.25539611075725	5.56635769487726	389.693214302056	8.9490292794547e-12	1.91821903506962e-10
ENSG00000174574	AKIRIN1	-1.14904618049097	7.97855694729695	388.608939301724	9.12297649912678e-12	1.95315132245445e-10
ENSG00000101098	RIMS4	-1.08593525713306	6.51402641011144	388.496285116423	9.14126928999357e-12	1.95471540791197e-10
ENSG00000253953	PCDHGB4	1.76924818392735	4.97642827465192	388.30566564158	9.17231740161263e-12	1.95899998669976e-10
ENSG00000188191	PRKAR1B	-1.30409965563817	6.25830827144438	388.031049708621	9.21725843380315e-12	1.96623794719175e-10
ENSG00000176014	TUBB6	-1.46835327895959	6.77120721140619	387.780721557183	9.25844355657439e-12	1.97265831514988e-10
ENSG00000162761	LMX1A	11.2145039433992	1.48687240907793	588.451550294731	9.32900739176319e-12	1.98531543668491e-10
ENSG00000081803	CADPS2	-1.76107641076539	4.7486993632546	387.194983498334	9.35563414268022e-12	1.98860319035154e-10
ENSG00000164082	GRM2	1.66912814490331	3.88142642425307	386.974020481727	9.3925999106632e-12	1.9940781027519e-10
ENSG00000149679	CABLES2	1.64528355282846	4.70626056838097	386.482445915802	9.47543612600243e-12	2.00926679520512e-10
ENSG00000150510	FAM124A	-1.23347636725714	6.29690617488865	386.247209840957	9.51537062554027e-12	2.01533284284508e-10
ENSG00000133104	SPART	-1.3718415668513	5.72111344357318	385.934926423724	9.56868170610987e-12	2.02421422394056e-10
ENSG00000130222	GADD45G	3.1330796095004	5.14661358676703	595.111617404412	9.69905956376176e-12	2.04935829808653e-10
ENSG00000142279	WTIP	-1.56267952608283	4.54810025847009	384.861716189563	9.75450636973499e-12	2.05862897774561e-10
ENSG00000140455	USP3	2.68775347616703	3.34330114529403	383.829321657988	9.93715519298972e-12	2.09469109050332e-10
ENSG00000068903	SIRT2	1.73647353854488	4.00294292818839	383.58370541962	9.98118115226792e-12	2.10148158437868e-10
ENSG00000091536	MYO15A	3.36528093362077	2.12925825890954	383.254074541275	1.00406163604794e-11	2.11149652091358e-10
ENSG00000164970	FAM219A	1.30606533560045	5.29804617491503	383.081748057632	1.00718487972858e-11	2.11393264573816e-10
ENSG00000106479	ZNF862	2.18875543141432	2.67711605152286	383.059083681537	1.00759647214095e-11	2.11393264573816e-10
ENSG00000204611	ZNF616	-1.61857562154368	4.98222053589613	382.863922434471	1.0111486085312e-11	2.11888632442622e-10
ENSG00000099953	MMP11	1.98269731431862	4.62830508061682	382.489589224594	1.01800188329722e-11	2.1307378242048e-10
ENSG00000177238	TRIM72	2.85471237577841	2.39740682366664	380.989575554091	1.04600042054808e-11	2.1867677417122e-10
ENSG00000187720	THSD4	2.39475686940792	4.35902752997236	398.865365587276	1.05163039446715e-11	2.19595731783628e-10
ENSG00000171617	ENC1	1.49891557038879	5.62017730520767	380.274950483545	1.05964728690182e-11	2.21010373754633e-10
ENSG00000182054	IDH2	1.34472220247897	6.04606071242594	380.155191382825	1.06195407229864e-11	2.21232141689288e-10
ENSG00000056487	PHF21B	1.46415188869505	6.31382780037444	379.486758897952	1.07493496070073e-11	2.23674478196803e-10
ENSG00000136167	LCP1	-2.19260410425964	3.01756576282346	379.379859406316	1.07702766940026e-11	2.2384812226986e-10
ENSG00000280780	JAKMIP2-AS1	-1.63822244742941	4.34667205119466	377.474570770882	1.11511665745062e-11	2.31494054290595e-10
ENSG00000175445	LPL	-2.35568122001163	3.10648390697319	375.534298397691	1.15549132731526e-11	2.39596109606828e-10
ENSG00000186815	TPCN1	1.50733750461555	4.92611832946322	375.456334063674	1.15714815910322e-11	2.39660336421483e-10
ENSG00000130768	SMPDL3B	-1.41585968515332	6.09431352008884	375.143818899588	1.16381670553831e-11	2.40545768592305e-10
ENSG00000135766	EGLN1	1.99979690714242	3.339148202323	375.129308025632	1.16412740575558e-11	2.40545768592305e-10
ENSG00000101187	SLCO4A1	-1.59778822041493	4.2556755466807	374.706737190436	1.17321690331901e-11	2.42142713769704e-10
ENSG00000179222	MAGED1	1.10966036415104	7.35860282793	374.627507643065	1.17493012248175e-11	2.42215316443487e-10
ENSG00000189409	MMP23B	1.98697636936474	3.46136533916441	374.453494318277	1.17870291717593e-11	2.42711847216168e-10
ENSG00000149212	SESN3	2.09024057858443	5.11617092224524	390.570289681729	1.18343319311016e-11	2.43404161140148e-10
ENSG00000198576	ARC	-1.70420474117234	3.65074366401902	374.114106955341	1.18610100005338e-11	2.43671165034061e-10
ENSG00000198142	SOWAHC	1.4730875558111	5.2498415674548	373.820326398243	1.19254769199743e-11	2.44648535457217e-10
ENSG00000011677	GABRA3	-1.83503819258174	3.33984363978032	373.77214772581	1.1936087278785e-11	2.44648535457217e-10
ENSG00000049769	PPP1R3F	1.60398024310589	3.81858153548079	373.667362353005	1.19592012715078e-11	2.44840218436588e-10
ENSG00000115641	FHL2	-1.27933022090756	5.23843246073739	373.543607014058	1.19865654803911e-11	2.45118375243262e-10
ENSG00000081051	AFP	-2.3343024464649	2.50098559149172	373.454914762419	1.20062206090002e-11	2.45238428076605e-10
ENSG00000117020	AKT3	1.59183682604282	4.55370649135763	373.3194108495	1.20363206764204e-11	2.45571308663068e-10
ENSG00000248746	ACTN3	1.60718776895671	4.78608205938944	372.94562811507	1.21197975578496e-11	2.46991200861057e-10
ENSG00000067836	ROGDI	1.69969956001479	5.59647074177773	372.800523177467	1.21523815175752e-11	2.47371875948719e-10
ENSG00000179314	WSCD1	1.19255291970968	6.30376024292741	372.471879302245	1.2226549844687e-11	2.48597198042086e-10
ENSG00000182670	TTC3	1.55792939342234	6.09639633142836	371.869288413747	1.23638870362882e-11	2.51102641852287e-10
ENSG00000185664	PMEL	1.17207600091966	7.34785599546664	370.971952406823	1.25716718368067e-11	2.55031486486463e-10
ENSG00000198732	SMOC1	2.72351300905874	2.55872663785306	369.805585190041	1.28477293078121e-11	2.60334797397819e-10
ENSG00000134917	ADAMTS8	-1.81478853360246	4.19531558687878	369.604647428531	1.28959820763428e-11	2.60995660001753e-10
ENSG00000089159	PXN	-1.21609707731397	7.3160470247896	369.514961368847	1.29175857532354e-11	2.60995660001753e-10
ENSG00000166426	CRABP1	1.47289757572351	7.89184459168384	369.486899958698	1.29243536879065e-11	2.60995660001753e-10
ENSG00000163618	CADPS	1.46560710054598	4.64394315539974	367.652751464315	1.33756138186139e-11	2.69802205722176e-10
ENSG00000128965	CHAC1	-1.65556364403164	5.07851361417854	367.497799692052	1.34145526663002e-11	2.70238796982261e-10
ENSG00000119950	MXI1	1.66288878715078	3.50891213700515	367.445845961364	1.34276373746455e-11	2.70238796982261e-10
ENSG00000144596	GRIP2	1.70770074881135	4.36204567628303	366.917170562132	1.35616164803095e-11	2.72626800905295e-10
ENSG00000275023	MLLT6	2.16318342230646	3.83513015546882	366.699667527409	1.3617178947744e-11	2.73327893046885e-10
ENSG00000124098	FAM210B	1.61484539721872	4.8389666004899	366.66047564357	1.36272183200825e-11	2.73327893046885e-10
ENSG00000196526	AFAP1	1.40431240190699	6.06549679009191	365.70809792649	1.38737919538155e-11	2.77960171903527e-10
ENSG00000077150	NFKB2	1.54382884548798	4.81738383472497	365.132736257663	1.40252180236997e-11	2.80677900854489e-10
ENSG00000130522	JUND	1.19850825741738	6.66332949752164	364.742286876187	1.41290512187288e-11	2.82438146328544e-10
ENSG00000105825	TFPI2	-2.08263642969146	3.35259610559437	363.763934792535	1.43930979704383e-11	2.87393497185262e-10
ENSG00000126091	ST3GAL3	2.22917246414464	3.19602612244082	363.678661122952	1.44163776961776e-11	2.87535622861766e-10
ENSG00000075213	SEMA3A	-1.66589472107019	4.27776161192849	363.302229229843	1.45196579369124e-11	2.89271259076829e-10
ENSG00000111276	CDKN1B	1.4230217908157	4.9035355914819	362.338023205976	1.47880730261606e-11	2.9428926980808e-10
ENSG00000165588	OTX2	1.3135600582631	6.51622261561846	362.154616850396	1.48397674502601e-11	2.94988047717964e-10
ENSG00000188175	HEPACAM2	10.9916135011475	1.26597794501849	708.531788022062	1.51171212216823e-11	3.00165963900613e-10
ENSG00000149571	KIRREL3	4.60320323139327	1.40859757799994	360.559442279018	1.52981711807827e-11	3.03422255827542e-10
ENSG00000107796	ACTA2	2.42941738534908	2.65599716396724	359.816317193705	1.5517218933493e-11	3.0742410027369e-10
ENSG00000164938	TP53INP1	1.77335062347576	4.34682364687957	359.406260928473	1.56396190685862e-11	3.09504408063645e-10
ENSG00000143630	HCN3	1.74193118073031	3.76097586125261	359.203311590717	1.57006055406889e-11	3.10366081304885e-10
ENSG00000125266	EFNB2	1.29913466882169	5.41145652228583	359.064819367433	1.57423782067542e-11	3.10541082495413e-10
ENSG00000164638	SLC29A4	1.59663443560207	3.63036759535908	359.058231913796	1.57443682991885e-11	3.10541082495413e-10
ENSG00000149970	CNKSR2	-1.45027822967303	4.91850959509129	358.679202594749	1.58593588143947e-11	3.12462738280062e-10
ENSG00000013288	MAN2B2	1.59389385490556	3.60938136797907	358.475371320241	1.59215931599648e-11	3.13035820111658e-10
ENSG00000164853	UNCX	4.75099025290947	1.10345605897347	358.46869429322	1.59236365129026e-11	3.13035820111658e-10
ENSG00000165646	SLC18A2	2.23088842458558	2.61698470000094	358.373585554006	1.59527748688018e-11	3.13262491932508e-10
ENSG00000143669	LYST	4.45901307969202	1.37816081095319	358.087892996207	1.60406683421356e-11	3.14641158186256e-10
ENSG00000189184	PCDH18	1.43491844064688	6.2542261986813	357.041531361267	1.63673287390817e-11	3.20695094269826e-10
ENSG00000198835	GJC2	3.36846862506415	1.22725839272963	356.670519435565	1.64849698938325e-11	3.22604359056248e-10
ENSG00000022556	NLRP2	-1.04677996065299	7.52263149615397	356.620078893184	1.65010379821924e-11	3.22604359056248e-10
ENSG00000050327	ARHGEF5	-1.30266207310178	5.06980628273503	356.42669829225	1.65628059921107e-11	3.23456510873372e-10
ENSG00000161835	TAMALIN	2.40839977496996	2.80202735539607	356.366052911958	1.65822310891909e-11	3.2348078213574e-10
ENSG00000196814	MVB12B	1.42264426373328	4.22165886593758	355.87190766969	1.67414804486305e-11	3.26229658994069e-10
ENSG00000184697	CLDN6	-1.09716027065964	9.52143728512904	355.465092996615	1.68738948291986e-11	3.28450178234434e-10
ENSG00000070669	ASNS	-1.35230173849809	6.89058474130217	354.802903445789	1.70919928465636e-11	3.32331852167445e-10
ENSG00000232301	LNCPRESS1	-1.4289914546028	4.73232618301545	354.472316691123	1.72020759599136e-11	3.34107132535834e-10
ENSG00000106105	GARS1	-1.08323176847798	8.14046241216691	353.87726609486	1.74022667054374e-11	3.37626746953584e-10
ENSG00000127585	FBXL16	1.4621631199204	4.58857636007731	353.587404341679	1.75007449002144e-11	3.39167486404918e-10
ENSG00000162889	MAPKAPK2	1.25633409329798	6.34180989372525	353.185484984769	1.76383466880185e-11	3.41462269778604e-10
ENSG00000254726	MEX3A	1.08690400781934	6.90001314192025	352.781100974127	1.77780383451913e-11	3.43792478477498e-10
ENSG00000148516	ZEB1	8.18315487885014	4.31291529110411	930.64708665373	1.81200335850919e-11	3.50025534758273e-10
ENSG00000160460	SPTBN4	2.32757015509944	3.1640522797816	351.363346327582	1.82778494292957e-11	3.5269112711128e-10
ENSG00000113161	HMGCR	-1.53336197332851	8.67009961328795	350.52747502635	1.85800235459166e-11	3.58133476603903e-10
ENSG00000135439	AGAP2	2.20421305918602	2.56108334846383	349.507462336847	1.89565107526061e-11	3.64994894804779e-10
ENSG00000158292	GPR153	1.86362624572388	4.67256073611421	349.264466055925	1.90474786528949e-11	3.66349938068814e-10
ENSG00000197024	ZNF398	-1.11538024851598	6.66350940942757	349.124942010781	1.90999356121269e-11	3.6696215386107e-10
ENSG00000161638	ITGA5	1.35487063433923	5.67354436249087	348.89314730403	1.91874481211438e-11	3.68245835515932e-10
ENSG00000107798	LIPA	-1.47726961925802	5.39605520333843	348.312476279228	1.94086904203866e-11	3.71812880786701e-10
ENSG00000178394	HTR1A	-3.79476270003395	3.35138633249431	428.960574278295	1.94151068658785e-11	3.71812880786701e-10
ENSG00000159166	LAD1	-1.57034510376876	5.00150659562233	347.452198576655	1.9741832962681e-11	3.77663387353826e-10
ENSG00000160208	RRP1B	-1.14536070342042	7.32086859218103	347.353184386401	1.97805928103861e-11	3.77998417496862e-10
ENSG00000185565	LSAMP	2.06322660357002	3.41108866475693	346.504929152022	2.01162272401516e-11	3.83890631285072e-10
ENSG00000152256	PDK1	1.7081790551464	3.72443446288804	346.430446595074	2.0146006958757e-11	3.83890631285072e-10
ENSG00000100612	DHRS7	1.61039958808102	4.58112502348376	346.411313841824	2.01536647529794e-11	3.83890631285072e-10
ENSG00000004478	FKBP4	-1.00610330518099	8.61000791532173	346.276075471052	2.02078879899557e-11	3.8451180238428e-10
ENSG00000169715	MT1E	-3.95080928604917	2.39759325740141	345.826174011973	2.03894745368248e-11	3.87527722802814e-10
ENSG00000113108	APBB3	1.54314422820837	4.11200590241815	345.775722691103	2.04099531373299e-11	3.87527722802814e-10
ENSG00000181649	PHLDA2	2.0126451769218	3.175087658829	345.283268084311	2.0611080638545e-11	3.90929355693341e-10
ENSG00000185924	RTN4RL1	5.13222673334897	1.64722390582506	345.120656139187	2.0677989829502e-11	3.91780742339372e-10
ENSG00000167100	SAMD14	1.94246082714156	2.96297911869873	345.01139972184	2.07230841319306e-11	3.92217435948062e-10
ENSG00000107331	ABCA2	1.35133037115196	5.51114489091636	344.695946264242	2.08539142345516e-11	3.94274163811804e-10
ENSG00000130653	PNPLA7	2.68439789765994	2.43115977820699	344.541980300192	2.09181113101523e-11	3.9483645652289e-10
ENSG00000039560	RAI14	-1.21982462635754	7.78363548526117	344.518213558585	2.09280410601476e-11	3.9483645652289e-10
ENSG00000023697	DERA	1.50921615918292	3.67121693969297	344.168895329444	2.10746079177818e-11	3.97180454942009e-10
ENSG00000131724	IL13RA1	2.0367347009593	5.23156913105792	373.24557591974	2.11714438250555e-11	3.98206817620717e-10
ENSG00000184117	NIPSNAP1	1.01270413466216	7.72430350303871	343.93397863717	2.11738322449102e-11	3.98206817620717e-10
ENSG00000102924	CBLN1	1.91948462485208	3.87000479052208	343.825072323617	2.12200127874368e-11	3.98653904436419e-10
ENSG00000173221	GLRX	1.66596615736723	4.00532648427655	343.415329073425	2.13947915384682e-11	4.01513434874355e-10
ENSG00000167601	AXL	-1.36814131180782	5.31564223986263	343.21337957304	2.1481537799209e-11	4.02716584811093e-10
ENSG00000162344	FGF19	-1.5411576680524	3.9660638105199	342.994372591433	2.15760644874877e-11	4.04062908733572e-10
ENSG00000155097	ATP6V1C1	-1.44582090362159	5.89744304714788	342.512463406161	2.17857380777447e-11	4.07560532219933e-10
ENSG00000175832	ETV4	-1.04350385087286	7.51638526492822	342.345146439937	2.18590784036508e-11	4.0850300827663e-10
ENSG00000184344	GDF3	-1.74613058658419	4.09453601393793	341.635754207106	2.2173169819313e-11	4.13937947802096e-10
ENSG00000070729	CNGB1	11.3340088313302	1.59746681592805	660.836128543538	2.22747102995201e-11	4.15397663457821e-10
ENSG00000168772	CXXC4	2.63819611814766	2.20604256964042	340.727395356869	2.25828954857312e-11	4.20703972342036e-10
ENSG00000116871	MAP7D1	1.14692789891046	6.92196600709943	339.977891457677	2.29274741942199e-11	4.26676457520257e-10
ENSG00000168874	ATOH8	3.26238826082945	1.72650106638051	339.430961089431	2.3182705211768e-11	4.30975452897141e-10
ENSG00000130702	LAMA5	1.05093000609524	9.16394214419653	338.566249741885	2.35928690953273e-11	4.38142728679508e-10
ENSG00000136943	CTSV	-1.40780339067823	6.65286230177787	338.290253714831	2.37255209358982e-11	4.40146760136147e-10
ENSG00000143333	RGS16	1.41091622105805	5.8043045910582	337.67401275114	2.40247845081096e-11	4.45234313733102e-10
ENSG00000183273	CCDC60	4.89316290395538	1.10476882778145	337.368369150087	2.41748083109563e-11	4.4754840235195e-10
ENSG00000163584	RPL22L1	-1.38605005318228	5.79220724421295	337.105421195295	2.43047301474216e-11	4.49485918973781e-10
ENSG00000143032	BARHL2	6.71279992337569	1.44370803113457	404.092080617873	2.44485079901275e-11	4.51675395277631e-10
ENSG00000185522	LMNTD2	2.04423022158441	3.10133095407279	335.104061053779	2.53201004950835e-11	4.67292435589243e-10
ENSG00000043355	ZIC2	1.03798314912602	6.69136321457492	334.973216833343	2.5388149138095e-11	4.68062757840258e-10
ENSG00000110719	TCIRG1	1.63298934957888	4.65846992253781	334.863649038379	2.54452928821151e-11	4.68630647687071e-10
ENSG00000072778	ACADVL	1.10305275303759	7.17894821187418	334.50431233722	2.56337320313263e-11	4.71612954053078e-10
ENSG00000164707	SLC13A4	2.29940307237871	2.32009902856488	334.025184636515	2.58874704151687e-11	4.75578231678189e-10
ENSG00000111266	DUSP16	1.19509710947378	7.07040036011759	333.996558360557	2.59027208417832e-11	4.75578231678189e-10
ENSG00000170522	ELOVL6	-1.20128584441301	7.00173188932563	333.437151127685	2.62028060233039e-11	4.80591878309897e-10
ENSG00000149633	KIAA1755	5.38030657196975	1.43135801404884	333.272023562272	2.62921422521354e-11	4.81381303574854e-10
ENSG00000108091	CCDC6	-1.21426756831859	6.54568560784977	333.257599799288	2.62999621760867e-11	4.81381303574854e-10
ENSG00000050165	DKK3	1.23572892110181	5.41213023241922	333.174597649413	2.63450138170992e-11	4.81710319445027e-10
ENSG00000100258	LMF2	1.54584997579237	6.35614991661754	332.907960971083	2.64903343432014e-11	4.8387016252556e-10
ENSG00000171823	FBXL14	1.74768753449908	3.85931325620426	332.564751595584	2.66787350200534e-11	4.86811666401815e-10
ENSG00000123454	DBH	3.44431555299706	1.58503403962314	332.226169569354	2.68660936586900e-11	4.89728147829667e-10
ENSG00000162105	SHANK2	-1.30451227869478	5.63913850726441	331.789920786115	2.71097128006149e-11	4.93324545313504e-10
ENSG00000186174	BCL9L	-1.19177286424311	7.33405743774557	331.773651352429	2.71188469066723e-11	4.93324545313504e-10
ENSG00000166347	CYB5A	1.08233021925012	6.44829673017598	331.631650296647	2.71987193016303e-11	4.94272129821557e-10
ENSG00000198768	APCDD1L	1.96098316072296	3.58545774249212	331.36480611925	2.73495396864759e-11	4.96097315023677e-10
ENSG00000188483	IER5L	4.21655139934183	2.00335829602958	331.343967978955	2.73613574822166e-11	4.96097315023677e-10
ENSG00000168461	RAB31	-1.77318202328279	4.4102380351232	331.306168208576	2.7382809474074e-11	4.96097315023677e-10
ENSG00000070814	TCOF1	-1.00316510905274	8.5757639046348	331.182611142617	2.74530640179594e-11	4.96864152536639e-10
ENSG00000147027	TMEM47	-1.40780885573822	5.81776486019916	330.483333001766	2.78545668798905e-11	5.03618495284688e-10
ENSG00000158863	FHIP2B	1.51747891634103	4.42373943307061	330.134759975692	2.80572034693277e-11	5.0676721515006e-10
ENSG00000163453	IGFBP7	2.25859432749964	2.48681215111462	329.704096926994	2.83098862993872e-11	5.10812563034886e-10
ENSG00000198795	ZNF521	1.56387834603552	4.02103067550723	329.553887117264	2.83986282939944e-11	5.11894626117989e-10
ENSG00000180190	TDRP	-1.26032756465632	5.9459773172309	329.250994060411	2.85785396967598e-11	5.14616194073942e-10
ENSG00000123307	NEUROD4	10.8093192120153	1.08775226310902	631.494817038062	2.86697237497533e-11	5.15736152913915e-10
ENSG00000135842	NIBAN1	-2.80380887881445	4.74059800140311	442.487730696133	2.89595317460895e-11	5.20083930285878e-10
ENSG00000168970	JMJD7-PLA2G4B	1.79492738913122	5.08966100579841	328.59958278414	2.89698822389582e-11	5.20083930285878e-10
ENSG00000185615	PDIA2	3.6093401608624	1.64398370760618	328.481731113364	2.90413336384734e-11	5.20841095526291e-10
ENSG00000159176	CSRP1	-1.65182329003507	4.00635062123317	326.985873667527	2.99659257298937e-11	5.36881958369123e-10
ENSG00000126803	HSPA2	1.22784796683563	6.30079718374263	326.794327491539	3.00867266021012e-11	5.38503976839017e-10
ENSG00000153395	LPCAT1	-0.986382113168018	8.33473109467855	326.711203741302	3.01393222356266e-11	5.38903197883449e-10
ENSG00000125462	MIR9-1HG	2.26233146014852	2.69069640779277	326.592853694602	3.02143878665357e-11	5.39702986479455e-10
ENSG00000196782	MAML3	1.69861569110018	3.78702408476087	326.523168544309	3.02586865963245e-11	5.39952149684261e-10
ENSG00000152061	RABGAP1L	-1.3083268230243	5.74974144051985	326.471009578472	3.0291892410649e-11	5.40003064005868e-10
ENSG00000124194	GDAP1L1	1.90721107591965	3.88079027042616	326.37852250686	3.03508743759288e-11	5.40050133278648e-10
ENSG00000185070	FLRT2	1.99852228498017	3.0746581767427	326.37167996129	3.03552432847309e-11	5.40050133278648e-10
ENSG00000026508	CD44	-1.72664009165177	3.39198798367622	326.322981525064	3.03863575490193e-11	5.4006362353107e-10
ENSG00000196123	KIAA0895L	1.23803591795456	5.67746139755507	325.150892278927	3.11463060129081e-11	5.53017894486675e-10
ENSG00000131914	LIN28A	-1.42732628439818	9.86546647394405	325.020725806302	3.12320308762963e-11	5.53987100020127e-10
ENSG00000152092	ASTN1	2.05867321571379	3.55146681377584	324.765990110269	3.14005737613856e-11	5.56421920108378e-10
ENSG00000186318	BACE1	1.52521717929413	4.3341661848714	324.272049213605	3.17303469256947e-11	5.61706071796054e-10
ENSG00000169071	ROR2	1.66971548670169	4.98355946423635	323.993746383789	3.19178901787592e-11	5.64464397783603e-10
ENSG00000150907	FOXO1	-1.2695847726614	5.72883918981507	323.712732257281	3.21085437360795e-11	5.67272196234946e-10
ENSG00000147576	ADHFE1	3.04909897992498	2.1632522429989	323.641265439296	3.2157237113947e-11	5.67340575798571e-10
ENSG00000167081	PBX3	1.3568579725599	4.97346841996716	323.613478128871	3.21761925119869e-11	5.67340575798571e-10
ENSG00000189056	RELN	4.00242055649834	1.76735437183665	323.482143410014	3.22659563762845e-11	5.68360029594533e-10
ENSG00000118432	CNR1	2.16684176175551	3.24235853377859	322.963178491043	3.26234589382026e-11	5.74088979198381e-10
ENSG00000078804	TP53INP2	1.73449620951928	4.51379212842178	322.802156166576	3.27352996710024e-11	5.75487862101584e-10
ENSG00000197177	ADGRA1	3.16104782122606	1.7298650125773	322.693939449432	3.28107089635494e-11	5.76244149230511e-10
ENSG00000168071	CCDC88B	1.41923938851075	4.93950612164868	322.213849114656	3.31476499237801e-11	5.81587613209046e-10
ENSG00000165480	SKA3	-1.15076271528599	6.28217843035111	322.063765231269	3.3253791027669e-11	5.82593130190869e-10
ENSG00000021300	PLEKHB1	1.40221890492128	4.42092170747381	322.040255457969	3.32704524913677e-11	5.82593130190869e-10
ENSG00000070476	ZXDC	1.2449897408305	5.72895455053877	321.61666953089	3.3572285819359e-11	5.87300429707194e-10
ENSG00000111271	ACAD10	1.28373628748513	4.33081711626492	320.935034967551	3.4064572920918e-11	5.94652525232494e-10
ENSG00000129680	MAP7D3	-1.28899075630455	5.86291072649196	320.925929915724	3.40712041960302e-11	5.94652525232494e-10
ENSG00000183722	LHFPL6	-2.18332713203885	2.81380049334689	320.896247833347	3.40928320913464e-11	5.94652525232494e-10
ENSG00000101746	NOL4	2.68777443030409	1.81287218677655	320.793598728194	3.41677482595925e-11	5.9537552329717e-10
ENSG00000183166	CALN1	-1.90886795760386	3.89138271086592	320.483150285111	3.43954666864417e-11	5.98757091798908e-10
ENSG00000177301	KCNA2	2.83647710994999	1.82915023312339	320.193827711386	3.46092475978779e-11	6.01889661792615e-10
ENSG00000184897	H1-10	1.43901347964802	7.83628025139888	320.03810894036	3.47249352172894e-11	6.03311838330854e-10
ENSG00000159251	ACTC1	1.12805327782584	5.90048218897054	319.92129303729	3.48120102757167e-11	6.04234609575879e-10
ENSG00000148468	FAM171A1	1.09877547669593	6.32761722243386	319.290865177366	3.52862518591634e-11	6.11869109967227e-10
ENSG00000105642	KCNN1	1.64027531784253	3.96152069282141	318.953921698757	3.55427363267141e-11	6.15716477106691e-10
ENSG00000142920	AZIN2	3.18823803533118	2.01544293322578	318.802599665726	3.56586150984418e-11	6.17122977836944e-10
ENSG00000167080	B4GALNT2	10.8239517515879	1.09986428681262	606.845851802645	3.57643298945227e-11	6.1835101375457e-10
ENSG00000154721	JAM2	1.78465033685658	3.37274157170334	316.038172960466	3.78532369824581e-11	6.53831979762051e-10
ENSG00000183506	PI4KAP2	1.39431374983733	6.06837877181983	315.894884464251	3.79711214604095e-11	6.55232029003051e-10
ENSG00000121039	RDH10	1.70312936672553	3.61052330603023	315.608047117785	3.82083642198762e-11	6.58687023096723e-10
ENSG00000086712	TXLNG	-1.00471821549059	6.86566987737574	315.544440793317	3.82612015371055e-11	6.5895937710227e-10
ENSG00000183655	KLHL25	1.15444937565199	5.58753131361063	315.231349505028	3.85225013206004e-11	6.6245898178261e-10
ENSG00000100299	ARSA	1.5890904241305	4.28967229548996	315.186537542749	3.85600666531352e-11	6.6245898178261e-10
ENSG00000120800	UTP20	-1.48392425993687	6.54811512699936	315.167419025723	3.85761061844069e-11	6.6245898178261e-10
ENSG00000154309	DISP1	1.73360933689771	3.64862930025285	314.650649636796	3.9012545873454e-11	6.69307814498187e-10
ENSG00000225953	SATB2-AS1	3.45637011895994	1.2286377797713	313.710664547654	3.98209251342646e-11	6.82513146260457e-10
ENSG00000166311	SMPD1	1.96313898264488	2.57072479181442	313.66694862697	3.98589825734706e-11	6.82513146260457e-10
ENSG00000137817	PARP6	1.06719602420459	5.74907373227229	313.077193292549	4.03764753228302e-11	6.90453480147067e-10
ENSG00000181577	C6orf223	-2.75626633276397	2.08052463183104	313.050228192551	4.04003188597098e-11	6.90453480147067e-10
ENSG00000163251	FZD5	-1.22319618450229	6.28239469097287	312.75862166537	4.06591960689427e-11	6.94210899484222e-10
ENSG00000104635	SLC39A14	-1.27450406226657	8.01053782063732	312.44649583501	4.09383870508843e-11	6.98307616512255e-10
ENSG00000166123	GPT2	-1.01898480432803	7.08974536115075	311.916105508568	4.14178387972386e-11	7.05356576898861e-10
ENSG00000170703	TTLL6	2.61384138200353	2.15092191540315	311.901725012492	4.14309270338547e-11	7.05356576898861e-10
ENSG00000109472	CPE	1.50317840857727	4.33105990419183	311.536787345243	4.17646539301763e-11	7.10358468519853e-10
ENSG00000182871	COL18A1	-1.07784002437537	8.67571082297179	311.37967140684	4.19092756102314e-11	7.12137461682548e-10
ENSG00000171680	PLEKHG5	1.13044261448576	5.5613207970848	310.53192417181	4.26995270225768e-11	7.24873363796435e-10
ENSG00000249859	PVT1	-1.56360955652737	4.30395171858528	310.129435430494	4.30806556511273e-11	7.30646277110778e-10
ENSG00000115053	NCL	-0.92514951594729	10.7424924524157	308.942342025825	4.42275324407327e-11	7.49382885383882e-10
ENSG00000159348	CYB5R1	1.37131747240706	4.33216533396295	308.775712850395	4.43912854417081e-11	7.51441826159305e-10
ENSG00000109339	MAPK10	2.38787041762967	2.39303456404738	308.645839007355	4.45193968971603e-11	7.52894097145798e-10
ENSG00000128536	CDHR3	2.09511692082482	2.74571171856187	308.332278535165	4.48304432272266e-11	7.57434392645384e-10
ENSG00000265992	ESRG	-1.02609378385361	9.9655641793274	307.635542281692	4.55305020965371e-11	7.68133818985876e-10
ENSG00000114841	DNAH1	3.17747419511234	2.09642547774503	307.616249476558	4.55500634607441e-11	7.68133818985876e-10
ENSG00000149256	TENM4	2.40966523334365	4.12752010604477	350.23614190741	4.56053532792137e-11	7.68337916847056e-10
ENSG00000168675	LDLRAD4	3.18685913389483	2.3761247592695	307.310075759214	4.58617851637998e-11	7.71927171096653e-10
ENSG00000160678	S100A1	2.72267690469599	2.82562528125953	306.860470605305	4.63239550216812e-11	7.78365341768587e-10
ENSG00000226673	LINC01108	-1.48811656420994	5.02743421222017	306.852891622668	4.63317911827853e-11	7.78365341768587e-10
ENSG00000153815	CMIP	1.18691565633962	7.03618599255926	306.229988812458	4.6981027172231e-11	7.88527787189775e-10
ENSG00000173846	PLK3	1.32310925539357	4.38770160124531	306.124105296375	4.70924150804839e-11	7.89388771931688e-10
ENSG00000108679	LGALS3BP	1.22975316340124	5.8193152129184	306.096916861585	4.71210654708253e-11	7.89388771931688e-10
ENSG00000137802	MAPKBP1	1.19914571393219	5.6573877141889	305.772418922517	4.7464550322265e-11	7.94394933944889e-10
ENSG00000005884	ITGA3	1.13216228544964	5.60665710829542	305.060782055455	4.82278667566556e-11	8.06411632958327e-10
ENSG00000177283	FZD8	1.6285348208619	3.82884606197325	304.392132820043	4.89578480849987e-11	8.17848896976725e-10
ENSG00000160326	SLC2A6	-1.12443047034209	5.55286944798192	304.039871724269	4.93474813419275e-11	8.23584465810724e-10
ENSG00000171206	TRIM8	1.23409294372692	5.28695107371915	303.921799946332	4.94788696878655e-11	8.24439359957726e-10
ENSG00000180660	MAB21L1	8.11024891292269	2.43770877014064	460.643135966748	4.949138533162e-11	8.24439359957726e-10
ENSG00000115339	GALNT3	-1.91845199249241	3.41406102857681	303.776860412517	4.96407015925158e-11	8.26153154380214e-10
ENSG00000151364	KCTD14	-1.27079599479489	4.34096435492109	303.562535847298	4.9881112224635e-11	8.29378380923814e-10
ENSG00000173930	SLCO4C1	-2.00462131656391	4.00308346599693	303.191129700076	5.03008730336016e-11	8.35576874081052e-10
ENSG00000116771	AGMAT	-1.89024764436196	3.33960002004331	303.016049404496	5.05001431253345e-11	8.38104520842189e-10
ENSG00000105245	NUMBL	1.23092513032719	5.64283560941195	302.836250188713	5.07057212810792e-11	8.4061004276205e-10
ENSG00000175155	YPEL2	2.54866143725953	2.35072220617626	302.750389291097	5.08042290360017e-11	8.4061004276205e-10
ENSG00000100304	TTLL12	-1.04251458663444	7.53783163542406	302.738077517792	5.08183721443039e-11	8.4061004276205e-10
ENSG00000106571	GLI3	1.50642758505738	5.46536113836045	302.719161583885	5.08401105059843e-11	8.4061004276205e-10
ENSG00000187553	CYP26C1	7.18820180090791	2.68233530758599	492.694032763109	5.0987968852084e-11	8.41650183234997e-10
ENSG00000244342	LINC00698	1.33047485336343	4.42468592059661	302.582365671027	5.09976334959995e-11	8.41650183234997e-10
ENSG00000153721	CNKSR3	1.57440321989892	3.28933854504968	301.752714821695	5.196499652846e-11	8.56753125459869e-10
ENSG00000018189	RUFY3	1.16150330038537	4.97775903572649	301.715335255231	5.20090706254094e-11	8.56753125459869e-10
ENSG00000165973	NELL1	5.25820623227579	1.82361578685435	320.252226655549	5.20942301919869e-11	8.57362117803552e-10
ENSG00000164684	ZNF704	1.91988612202875	2.91773287612622	301.349146686792	5.24431030649454e-11	8.62306142909837e-10
ENSG00000130513	GDF15	1.90894573817055	3.84134157432248	301.170743164451	5.2656054306779e-11	8.65008182984215e-10
ENSG00000089639	GMIP	1.29948330292792	5.07505356668697	301.07347428265	5.27725743734573e-11	8.66122574426365e-10
ENSG00000109685	NSD2	1.01283459415712	7.27336313122397	300.950367400359	5.29204678681844e-11	8.67749349163934e-10
ENSG00000057252	SOAT1	1.76282240733237	3.03508689590195	300.524782271648	5.34353933040239e-11	8.75385895277983e-10
ENSG00000149179	C11orf49	1.48909023315019	4.43205542631128	300.334837225249	5.36670539527825e-11	8.7837217743694e-10
ENSG00000125977	EIF2S2	-0.953154537986533	7.95081644744389	300.046867769004	5.40204540423183e-11	8.83343656127652e-10
ENSG00000164647	STEAP1	-2.42846013914147	2.2345701939685	299.912266677694	5.41865476046304e-11	8.85245976523396e-10
ENSG00000058668	ATP2B4	1.49942190617935	4.92054818953199	299.512889076074	5.46828036461232e-11	8.92533724466219e-10
ENSG00000154096	THY1	-1.088812821975	8.3533078214099	298.860559039815	5.55045556735022e-11	9.05115994488797e-10
ENSG00000033327	GAB2	1.46523744047132	4.17945510342629	298.62792378937	5.58010089320977e-11	9.0911698709794e-10
ENSG00000049089	COL9A2	1.85489536688201	3.21672883150508	298.206127369663	5.63431303580918e-11	9.16913405260241e-10
ENSG00000156076	WIF1	-2.99958687852907	2.30903152962406	298.175580300412	5.63826240995281e-11	9.16913405260241e-10
ENSG00000211825	TRDJ1	8.22188176804556	0.373650837705714	354.80063991042	5.64763664557218e-11	9.1759911928196e-10
ENSG00000179403	VWA1	-1.18526640157553	6.34992132276542	297.73687847338	5.69533088444002e-11	9.24503939462339e-10
ENSG00000133069	TMCC2	2.14799869214089	4.57575380982468	328.799560899952	5.72526457928023e-11	9.28515789698947e-10
ENSG00000160948	VPS28	1.3624376404526	5.67397597731594	296.838368799276	5.81428099241598e-11	9.42093562259314e-10
ENSG00000110104	CCDC86	-1.05348583798011	6.81069990795171	296.430519454081	5.86920723503404e-11	9.50127988339314e-10
ENSG00000082014	SMARCD3	3.05708988199923	3.53784227092574	378.80442888146	5.91289465183535e-11	9.56330079552752e-10
ENSG00000137275	RIPK1	-1.09566268086323	5.17756954560523	295.638067303521	5.97762886315176e-11	9.65261506082123e-10
ENSG00000137100	DCTN3	1.60892852759066	4.53187116091253	295.628382957194	5.97896790344837e-11	9.65261506082123e-10
ENSG00000171227	TMEM37	-1.67106013013668	3.16672012462805	294.976502854782	6.06989359201275e-11	9.77759389498622e-10
ENSG00000121236	TRIM6	-1.19454905126406	4.84703017073569	294.958414454723	6.07243898489584e-11	9.77759389498622e-10
ENSG00000137343	ATAT1	1.45802848851101	4.6107628076074	294.930335179384	6.07639270085982e-11	9.77759389498622e-10
ENSG00000104549	SQLE	-1.22444121361282	7.91536903454967	294.916336994625	6.07836481808485e-11	9.77759389498622e-10
ENSG00000125354	SEPTIN6	1.14545043127964	5.14558047082952	294.681039482712	6.11162387516239e-11	9.82221322159116e-10
ENSG00000165246	NLGN4Y	-1.73704031066627	3.42951113666056	294.458537841335	6.14326520571711e-11	9.86415444719432e-10
ENSG00000175093	SPSB4	1.28781526677013	5.72045452151434	294.372990189803	6.15548036531325e-11	9.87485583221713e-10
ENSG00000114626	ABTB1	1.47736565351026	3.74973775456226	294.102462147563	6.19429106695408e-11	9.92036517138056e-10
ENSG00000171451	DSEL	-1.97321634791766	4.16345567018535	294.073634875841	6.19844312807202e-11	9.92036517138056e-10
ENSG00000213047	DENND1B	2.82649776329723	2.19884880506991	294.058830049494	6.20057673575133e-11	9.92036517138056e-10
ENSG00000151012	SLC7A11	-2.44691028500981	5.45886496002074	426.566036659726	6.20771615672505e-11	9.92286416390793e-10
ENSG00000243566	UPK3B	-2.0396287853993	3.63074839022696	293.845502309682	6.23141374145542e-11	9.95180268170856e-10
ENSG00000101004	NINL	1.05171542944281	5.92539767444264	293.464787416673	6.28688235981092e-11	1.00313833240714e-09
ENSG00000178752	ERFE	2.53821732947714	2.51075850430246	293.37007422367	6.3007689771936e-11	1.00350266536166e-09
ENSG00000149541	B3GAT3	1.35719628351067	4.98707350297388	293.351958380766	6.30342905961163e-11	1.00350266536166e-09
ENSG00000142208	AKT1	1.1004782017091	6.84354991512904	293.333864232551	6.30608723441256e-11	1.00350266536166e-09
ENSG00000133030	MPRIP	1.10587000239353	8.01647137363872	293.169876490802	6.33023670032834e-11	1.00644540782432e-09
ENSG00000139737	SLAIN1	1.18023609974039	5.1154993121578	293.053700968841	6.34740895676329e-11	1.008274578123e-09
ENSG00000160298	C21orf58	1.43092422736808	4.35773832469163	292.927032848946	6.36619269839309e-11	1.01035623815443e-09
ENSG00000127663	KDM4B	0.963476946356331	6.55169362088385	292.82362713044	6.38157382198364e-11	1.01104912137671e-09
ENSG00000137404	NRM	1.19069364292601	4.96909240427621	292.82127379571	6.38192436235199e-11	1.01104912137671e-09
ENSG00000044090	CUL7	1.08466025173158	5.83736461389939	292.27878592567	6.46331939368176e-11	1.02303305456399e-09
ENSG00000135299	ANKRD6	1.43850121048984	3.88973875838203	292.232645381075	6.47029676618337e-11	1.0232271090415e-09
ENSG00000107815	TWNK	-0.997635117363895	6.00004963254363	292.184166630666	6.47763697379952e-11	1.02347814743221e-09
ENSG00000182957	SPATA13	-1.18166018889254	5.37336413785293	292.042125493022	6.49919824999178e-11	1.02597370067084e-09
ENSG00000029534	ANK1	1.40453141384734	4.65585412598599	291.969786034794	6.51021052531814e-11	1.02680102354552e-09
ENSG00000186474	KLK12	6.56011562445043	1.29852728480322	346.530831352158	6.57088555306632e-11	1.035452833256e-09
ENSG00000133789	SWAP70	-1.0964666595731	5.80939741733629	291.429311247865	6.59316374826892e-11	1.03804403757038e-09
ENSG00000110172	CHORDC1	-1.04190004138347	6.03776844212677	291.215702247862	6.62628062387356e-11	1.04233561962276e-09
ENSG00000126217	MCF2L	1.28754201601519	4.93640781770334	290.525483328273	6.73459211350531e-11	1.05843752907573e-09
ENSG00000132688	NES	0.946228687256252	9.94120288356453	290.022906375957	6.81472846039696e-11	1.07008679646004e-09
ENSG00000214456	PLIN5	2.35770483441094	2.32971953429397	289.950425230986	6.82637509210605e-11	1.07097036387706e-09
ENSG00000105810	CDK6	1.56008048193287	5.66821292453394	293.654337692285	6.84696417970294e-11	1.07325409445899e-09
ENSG00000170412	GPRC5C	1.34743056016564	5.18370740586235	289.577233500188	6.88670174555101e-11	1.07853266509769e-09
ENSG00000144191	CNGA3	11.3783364122815	1.63971359746456	538.308544950576	6.95168975896531e-11	1.08775296835314e-09
ENSG00000160781	PAQR6	1.69425861049076	4.3898151641184	288.689452946112	7.03267020505782e-11	1.09902922798993e-09
ENSG00000115297	TLX2	5.12308516870246	1.65341924332266	295.841738528933	7.03610977843024e-11	1.09902922798993e-09
ENSG00000143507	DUSP10	2.33464099627125	2.39482593178947	288.480496808711	7.06753741492436e-11	1.10296980832385e-09
ENSG00000160094	ZNF362	1.25212528670976	5.56045012949462	288.336713508649	7.09164409332782e-11	1.10576196375456e-09
ENSG00000196811	CHRNG	4.56465746219316	0.380148034030113	288.002258093547	7.14808228935759e-11	1.11358609465815e-09
ENSG00000125247	TMTC4	1.14071083963612	4.93601395161973	287.908503490808	7.16399481329578e-11	1.11508864149908e-09
ENSG00000054179	ENTPD2	2.45943694556886	2.4385280751644	287.007736436739	7.31895300506032e-11	1.13821235063836e-09
ENSG00000166341	DCHS1	1.42037433462277	6.59920629856015	286.694730432249	7.37369102563125e-11	1.1457234675721e-09
ENSG00000148175	STOM	-1.49663490484335	4.89088317140632	286.452544556055	7.41636446570148e-11	1.15109336571395e-09
ENSG00000147601	TERF1	-1.01280049159672	8.67174777980537	286.425252420902	7.42119099811085e-11	1.15109336571395e-09
ENSG00000108960	MMD	1.34674607879194	4.50038671111223	286.153494263923	7.46944645506869e-11	1.15756900594187e-09
ENSG00000168243	GNG4	0.971401810046751	6.02533645960023	286.116449591364	7.47605205145414e-11	1.15758435202281e-09
ENSG00000188338	SLC38A3	2.60434673062259	2.12920929812062	285.448785350659	7.59625524359755e-11	1.17517371338125e-09
ENSG00000139209	SLC38A4	-1.94762575372112	3.34561828379551	285.041112756986	7.67073359112048e-11	1.18566482467093e-09
ENSG00000203668	CHML	-1.42007885845678	6.40095750424307	284.736504815013	7.72692641765352e-11	1.19331378382356e-09
ENSG00000137501	SYTL2	-2.59054219933165	3.12701153231574	284.693980249988	7.73480844090107e-11	1.19349503011336e-09
ENSG00000243708	PLA2G4B	2.54689703378738	2.82450332132988	284.634819734417	7.74578922460928e-11	1.19415369233123e-09
ENSG00000154678	PDE1C	3.62905884382218	1.74479318829665	283.959955332466	7.87231659713971e-11	1.21260939030054e-09
ENSG00000179364	PACS2	1.04827024529275	6.90051414722099	283.917955279198	7.8802685514923e-11	1.21278423702076e-09
ENSG00000273706	LHX1	3.21469979498836	1.5568166574526	283.62211258552	7.93654115702299e-11	1.22038896909763e-09
ENSG00000166407	LMO1	4.58883906830496	0.751578900428308	283.073537643574	8.04210285452803e-11	1.23555312508556e-09
ENSG00000167107	ACSF2	1.83868050922519	4.03476357783428	283.008348346769	8.05475322923185e-11	1.23642894479089e-09
ENSG00000133247	KMT5C	1.44759641404849	5.4586274341741	282.95382037669	8.0653521338895e-11	1.23698861908645e-09
ENSG00000114491	UMPS	-0.956652133071906	6.09812889828381	282.891825819322	8.07742167846334e-11	1.23777268804084e-09
ENSG00000183837	PNMA3	-1.47938145219807	3.62937219149583	282.732561179541	8.10852296323493e-11	1.24146929465501e-09
ENSG00000167566	NCKAP5L	1.06604763323003	6.68448730587589	282.516499839967	8.15093399717626e-11	1.24688965385867e-09
ENSG00000176973	FAM89B	1.2391499820586	4.75350089121368	281.690634140638	8.31539154765781e-11	1.27095473388643e-09
ENSG00000162772	ATF3	-1.27995874596977	4.2863250078575	281.636503137128	8.32630224876193e-11	1.27147225875405e-09
ENSG00000198663	C6orf89	1.33308987253038	4.52193279987632	281.602962337147	8.33307095557991e-11	1.27147225875405e-09
ENSG00000131435	PDLIM4	1.86831661666635	4.0915133592025	281.224371290294	8.40990917237593e-11	1.28209677879812e-09
ENSG00000130176	CNN1	-1.83338360888282	4.19857990357886	281.13004476165	8.42917900503446e-11	1.28393427806993e-09
ENSG00000008311	AASS	-1.21024997067655	9.16597597765189	280.730392328304	8.5113837754413e-11	1.29534669588431e-09
ENSG00000100034	PPM1F	1.10536375568342	5.63337234039549	280.665052365408	8.52491033193557e-11	1.29629640782449e-09
ENSG00000261371	PECAM1	5.96832487827923	1.48826112458943	295.313957675477	8.57495158812196e-11	1.30279217510058e-09
ENSG00000286190	LOC728392	1.65084947958959	4.72449178991994	280.161504638833	8.6299798916372e-11	1.30880398880964e-09
ENSG00000178104	PDE4DIP	-1.14269452393778	5.36755154537557	280.131098159671	8.63637157470168e-11	1.30880398880964e-09
ENSG00000109452	INPP4B	3.42570497929351	1.28149843695243	280.130055352938	8.63659087663716e-11	1.30880398880964e-09
ENSG00000132635	PCED1A	1.54386128708391	4.76622541772657	279.905832365933	8.68389267021786e-11	1.31485220847528e-09
ENSG00000123600	METTL8	-1.44958819562482	5.07448430232492	279.534358899228	8.76290964772368e-11	1.32568814236949e-09
ENSG00000170419	VSTM2A	2.91269985954202	1.59732218099454	279.447968201932	8.78140328201026e-11	1.32735722846427e-09
ENSG00000109576	AADAT	1.42163198442068	3.58706000160128	279.100256026226	8.85628920893619e-11	1.33754024886404e-09
ENSG00000156697	UTP14A	-0.893996553545338	6.1650379515046	278.736198989859	8.93547646441004e-11	1.34835506173299e-09
ENSG00000145675	PIK3R1	1.40663731584666	3.45187781906148	278.614520335887	8.96212292547248e-11	1.35027310111283e-09
ENSG00000189398	OR7E12P	-2.08971940977305	3.29512814656195	278.608851782078	8.96336649100246e-11	1.35027310111283e-09
ENSG00000113407	TARS1	-1.06487853521509	8.33632911144706	278.491613053903	8.98913044251889e-11	1.3530086269277e-09
ENSG00000172164	SNTB1	-1.14899139123847	4.61619206411473	278.367038103556	9.01659912642891e-11	1.35599590074638e-09
ENSG00000146221	TCTE1	4.72429965192168	0.582237359907217	278.170931319355	9.0600346263255e-11	1.36137733139322e-09
ENSG00000135919	SERPINE2	-0.892665552850794	6.23238857747791	277.662518327083	9.17375768394768e-11	1.37730230341868e-09
ENSG00000188833	ENTPD8	2.8262795526565	1.81086552653882	277.332649529161	9.24841382985893e-11	1.38734005435936e-09
ENSG00000105605	CACNG7	1.24146119463903	5.77591617491417	277.107767524912	9.2997063154542e-11	1.39385909905851e-09
ENSG00000157005	SST	3.47173573352977	1.2144921154604	277.029895163484	9.31754345811701e-11	1.39535703420336e-09
ENSG00000197977	ELOVL2	2.30029501016987	2.83176197043003	276.810051703698	9.36811078930073e-11	1.40174986587426e-09
ENSG00000135046	ANXA1	-2.16821313182939	2.83441801799233	276.636621479258	9.40822317256978e-11	1.40568014042926e-09
ENSG00000132640	BTBD3	1.03908544327623	5.92772267347044	276.628184352585	9.41017956973325e-11	1.40568014042926e-09
ENSG00000128805	ARHGAP22	-1.31684274933864	4.27258787172783	276.571598727009	9.42331261077714e-11	1.40646102901289e-09
ENSG00000141258	SGSM2	1.09048450956159	6.49820952610388	276.425906274846	9.45722284701219e-11	1.41033907519861e-09
ENSG00000092621	PHGDH	-0.922313527273104	9.14210127297722	276.261244093119	9.49571589775504e-11	1.41489348020904e-09
ENSG00000082684	SEMA5B	1.15905918049765	5.33348565003102	276.204574735438	9.5090047706322e-11	1.41568789852985e-09
ENSG00000104081	BMF	1.29173684315111	4.32987985567788	276.114847366638	9.53008907434634e-11	1.41764059131853e-09
ENSG00000167680	SEMA6B	1.02977702336126	7.42519913871035	275.474554777358	9.68210274694132e-11	1.43905004152743e-09
ENSG00000128283	CDC42EP1	-1.63747484898251	4.79792576097846	275.316885506769	9.71995835594145e-11	1.44347061027174e-09
ENSG00000133107	TRPC4	-1.57454653663522	4.45368393164854	274.969986402742	9.80384260361207e-11	1.45373921427624e-09
ENSG00000003402	CFLAR	1.29628295929944	3.74586326136079	274.963384945635	9.8054468952363e-11	1.45373921427624e-09
ENSG00000005486	RHBDD2	1.19225700533672	5.49440533839448	274.51340130797	9.91551107210861e-11	1.46883311810062e-09
ENSG00000130826	DKC1	-0.88239760478026	7.52739282184862	274.285602873009	9.97176616014692e-11	1.4750481739706e-09
ENSG00000143434	SEMA6C	1.1170779474747	4.76400050953623	274.276392094444	9.97404841372959e-11	1.4750481739706e-09
ENSG00000196405	EVL	0.994842541420719	6.51808464975676	274.181879106961	9.99750134651061e-11	1.47728859182533e-09
ENSG00000184497	TMEM255B	1.95694611524806	2.99279883091787	274.02551864299	1.00364395920787e-10	1.48088900106028e-09
ENSG00000184588	PDE4B	-2.12060310267245	3.75468818897743	274.017205591189	1.00385146156972e-10	1.48088900106028e-09
ENSG00000152503	TRIM36	1.27343369573081	3.64382661461675	273.900300539738	1.00677471817049e-10	1.48397092054443e-09
ENSG00000250579	ADAMTS16-DT	-1.28393152914628	4.59320327465137	273.788058475327	1.00959050923752e-10	1.48688946604675e-09
ENSG00000165821	SALL2	-0.904380393580514	8.99072260090178	273.62788419358	1.01362432548079e-10	1.49159556448541e-09
ENSG00000116667	C1orf21	-1.15182353206963	5.58206011055931	273.519902105496	1.01635410569029e-10	1.49437652019306e-09
ENSG00000140323	DISP2	2.75697458362432	3.48872744090331	325.69692323308	1.02287217404207e-10	1.50271831943703e-09
ENSG00000132437	DDC	5.55566142699345	0.543474869777169	273.140287036149	1.02601748462339e-10	1.5060954677339e-09
ENSG00000185652	NTF3	3.99594570050866	1.02490040125124	272.935670763638	1.03126955925679e-10	1.51255702627679e-09
ENSG00000168993	CPLX1	1.85641703510389	2.6992658372876	272.691836758441	1.03756833791626e-10	1.52046249052911e-09
ENSG00000111199	TRPV4	2.72563761579055	1.73203075634132	272.660970833319	1.03836879657854e-10	1.52046249052911e-09
ENSG00000242779	ZNF702P	2.12140037333236	2.55718065545369	272.581892456614	1.0404227825324e-10	1.52221724704226e-09
ENSG00000241697	TMEFF1	0.959156829828429	6.36658007169062	272.519058591219	1.0420581351475e-10	1.52335713084709e-09
ENSG00000166250	CLMP	-1.45897666608798	4.28618106361335	272.438210752044	1.04416664292723e-10	1.52518626800644e-09
ENSG00000140479	PCSK6	1.79896889493718	3.17423841624982	272.381607905136	1.04564573693492e-10	1.52609379046835e-09
ENSG00000164542	KIAA0895	3.9353792072049	2.01273375255268	275.674298953069	1.05142242367724e-10	1.53326691308539e-09
ENSG00000166197	NOLC1	-0.895681977005358	8.46598032223617	271.774978034316	1.06164851431774e-10	1.54691144293423e-09
ENSG00000196465	MYL6B	1.32421520676521	7.00940429841082	271.249135379913	1.07574631660438e-10	1.56617043524619e-09
ENSG00000117971	CHRNB4	2.78183380622613	3.15105021708849	294.392149330113	1.09012769899483e-10	1.58486595649058e-09
ENSG00000271303	SRXN1	-1.16222936411551	4.92814499782542	270.71194137183	1.09036924891488e-10	1.58486595649058e-09
ENSG00000125257	ABCC4	-2.16121204817323	3.62051905333047	270.559944389887	1.09454778576695e-10	1.58964078829223e-09
ENSG00000136813	ECPAS	-1.16975640484881	7.52664662235057	270.189494932023	1.10480846191404e-10	1.60323387813317e-09
ENSG00000068323	TFE3	-0.931658295719234	7.95012433667126	269.316966035176	1.12941188440215e-10	1.63760120907895e-09
ENSG00000188158	NHS	1.35278043845023	5.34007901141038	269.263657933614	1.1309351861749e-10	1.63842042717838e-09
ENSG00000151718	WWC2	-1.32140147285302	6.60606142059743	269.232775670714	1.13181873138229e-10	1.63842042717838e-09
ENSG00000154080	CHST9	-2.03748827166117	3.69657424783717	268.988794381482	1.138826796549e-10	1.64722500304092e-09
ENSG00000113430	IRX4	2.79277894337452	1.43800128311012	268.513211554355	1.1526299991672e-10	1.66583593137153e-09
ENSG00000099998	GGT5	7.6524902045329	0.578414673825112	317.294705698035	1.15582921777315e-10	1.66910370238653e-09
ENSG00000170955	CAVIN3	-1.76715743539587	4.24331343443439	268.241566874406	1.1605996819539e-10	1.67308473028868e-09
ENSG00000165732	DDX21	-1.31139774553903	8.48468124940755	268.217816418494	1.16129946884469e-10	1.67308473028868e-09
ENSG00000071205	ARHGAP10	1.63229247097615	3.50420145843476	268.214159758495	1.16140725192879e-10	1.67308473028868e-09
ENSG00000251002	LOC105370401	7.84487707457141	1.93379775511911	360.19934989026	1.17791780965825e-10	1.69549642003479e-09
ENSG00000183020	AP2A2	0.939940640538312	6.82230533511359	267.250222473598	1.1902220026938e-10	1.71182212206349e-09
ENSG00000163827	LRRC2	-1.74096742904424	3.11320419512379	267.037563502167	1.19668817464613e-10	1.7197317702043e-09
ENSG00000162992	NEUROD1	10.5414615326813	0.831059083105871	384.169789255875	1.2058913978341e-10	1.73155882638147e-09
ENSG00000140044	JDP2	-1.81041021194127	3.81840608930734	266.34792512895	1.21793467271178e-10	1.74744159372704e-09
ENSG00000198535	C2CD4A	3.82564760441106	1.45609505172871	266.252612365194	1.22090477083579e-10	1.75029144060754e-09
ENSG00000213694	S1PR3	1.50243849000791	3.78077890862915	265.931914184443	1.23095903642941e-10	1.76328439751334e-09
ENSG00000170296	GABARAP	1.07843283763154	7.0254310594379	265.900406101637	1.23195193379491e-10	1.7632869552812e-09
ENSG00000175567	UCP2	1.12525179486007	5.92264327700663	265.843759519146	1.23373930425364e-10	1.76442572041612e-09
ENSG00000154258	ABCA9	10.6905712724134	0.972459862339603	485.163022031555	1.23570968554322e-10	1.76582417795177e-09
ENSG00000137497	NUMA1	0.917118446641918	8.23920906988757	265.727573927731	1.23741456730507e-10	1.76683994899936e-09
ENSG00000188070	ZFTA	0.985613941754048	6.57911431925748	265.696276190388	1.23840673171952e-10	1.76683994899936e-09
ENSG00000076770	MBNL3	1.78356819116264	4.17778827937467	265.651537997981	1.2398265448108e-10	1.76744824188533e-09
ENSG00000225366	TDGF1P3	-2.02457137909469	4.05384464204509	268.845627601413	1.24617562400743e-10	1.77507690366023e-09
ENSG00000159433	STARD9	1.30998795470674	4.87864944124556	265.320665818307	1.25038491685535e-10	1.77964784446188e-09
ENSG00000129355	CDKN2D	1.90024719726775	2.63568660550534	265.241720968177	1.25291922601113e-10	1.78182941246715e-09
ENSG00000179348	GATA2	2.65973433779895	1.92616018526739	265.142249656196	1.25612082252791e-10	1.7849557151433e-09
ENSG00000150471	ADGRL3	1.9393464265982	4.41500342236757	275.96317582924	1.2630717697255e-10	1.79340062691033e-09
ENSG00000060656	PTPRU	1.01622873745533	6.8988096165507	264.753477247875	1.2687236716404e-10	1.79998906237276e-09
ENSG00000051128	HOMER3	1.40260837578442	6.10668700262251	264.646657734685	1.27333107197019e-10	1.80508630290213e-09
ENSG00000167733	HSD11B1L	1.82306894872957	3.26037426685671	264.517571457246	1.27644128734465e-10	1.80805469292584e-09
ENSG00000160712	IL6R	-2.3162460227437	2.15984506065367	264.275759180525	1.28440772587537e-10	1.81789163492829e-09
ENSG00000128829	EIF2AK4	-1.09632555414416	6.84212787924196	264.145052208076	1.28873742039248e-10	1.82256974930069e-09
ENSG00000196793	ZNF239	-2.10937291439403	3.00471358431541	263.978269755486	1.29428630285849e-10	1.82896327356278e-09
ENSG00000125898	FAM110A	1.55403704002154	3.97667002969275	263.895112917509	1.29706311761349e-10	1.83007812644198e-09
ENSG00000126882	FAM78A	2.12715726728227	3.04252646198104	263.886759705056	1.29734242742287e-10	1.83007812644198e-09
ENSG00000170606	HSPA4	-0.971956056862787	8.67402625933194	263.837371071809	1.29899525730816e-10	1.83007812644198e-09
ENSG00000106341	PPP1R17	1.24276819529325	4.35536491173021	263.831560917498	1.29918985649836e-10	1.83007812644198e-09
ENSG00000082516	GEMIN5	-1.06495940117571	6.12344782070707	263.746872666166	1.30203009133901e-10	1.83262795530161e-09
ENSG00000119969	HELLS	-1.2922240210395	6.83479890540195	263.527217514244	1.30942982924504e-10	1.8415862523398e-09
ENSG00000242715	CCDC169	-1.61157652465292	3.72501334125379	263.342805560844	1.31567932897666e-10	1.84891397644737e-09
ENSG00000162413	KLHL21	-0.981667722515999	5.69211873356735	262.51419359357	1.34418289426669e-10	1.88747891648766e-09
ENSG00000103044	HAS3	-0.959097820488904	6.29638315901947	262.418783371502	1.34750988984415e-10	1.89065839512755e-09
ENSG00000160410	SHKBP1	1.02766443105307	6.15339982133526	262.386654392921	1.34863235318444e-10	1.89074217458663e-09
ENSG00000101577	LPIN2	1.18465580240391	5.36626960110855	262.315931635237	1.35110689252249e-10	1.89271989959588e-09
ENSG00000137491	SLCO2B1	7.06394197346968	0.506820813297735	262.280693769902	1.35234177216976e-10	1.8929592815635e-09
ENSG00000177425	PAWR	-1.11443702702417	6.6978112160591	262.176210414015	1.35601086833885e-10	1.89525297095671e-09
ENSG00000228495	LINC01013	-1.42836754472898	5.03126194611995	262.173364292759	1.35611097297953e-10	1.89525297095671e-09
ENSG00000099338	CATSPERG	3.22627089945845	1.48293155856563	262.054066647373	1.36031453275762e-10	1.89963546721277e-09
ENSG00000065911	MTHFD2	-1.01709981622612	7.34721942595765	261.825135245778	1.36842280557107e-10	1.90945961834627e-09
ENSG00000109436	TBC1D9	2.3559909505987	2.21674110465481	261.54586757404	1.37838858364853e-10	1.92133953970508e-09
ENSG00000242498	ARPIN	1.95343349320454	2.7341839247453	261.526117343588	1.37909650508875e-10	1.92133953970508e-09
ENSG00000164330	EBF1	5.72868244539561	2.60099339338015	408.811354097268	1.3859080193225e-10	1.92931843284559e-09
ENSG00000100027	YPEL1	1.82334543052767	2.98166404369023	261.080796541012	1.39516900888554e-10	1.94069209046775e-09
ENSG00000133863	TEX15	-2.16822547638132	3.50520946004553	260.683864743131	1.40967523991425e-10	1.95917466666398e-09
ENSG00000173826	KCNH6	2.58235824297828	1.42108326421228	260.65712539422	1.41065861840063e-10	1.95917466666398e-09
ENSG00000141570	CBX8	2.61145792113907	2.29034349577201	260.603002216093	1.41265147137137e-10	1.96041203800063e-09
ENSG00000148798	INA	1.08885930465837	5.25110871269032	260.514906545797	1.41590208221275e-10	1.96339157791482e-09
ENSG00000164651	SP8	1.93102839644892	2.55807736086253	260.386683195872	1.42064859877512e-10	1.96843919165172e-09
ENSG00000145220	LYAR	-1.05920419882545	6.04790181751215	260.220057374105	1.426843806237e-10	1.97548468146012e-09
ENSG00000139445	FOXN4	3.37477017281008	1.21939806143802	259.986977278901	1.43556154715057e-10	1.98600898019874e-09
ENSG00000122641	INHBA	-2.49334480479165	2.03946842893062	259.885330228818	1.43938238634762e-10	1.9897476329068e-09
ENSG00000180914	OXTR	-2.54371438014283	2.19939268882184	259.498662694734	1.45402324162083e-10	2.00842604749039e-09
ENSG00000100271	TTLL1	2.01858512400876	2.57920726149746	259.14868198173	1.46742149320698e-10	2.02407584055046e-09
ENSG00000080608	PUM3	-0.96808680837078	6.24366072399337	259.143303728557	1.46762848311511e-10	2.02407584055046e-09
ENSG00000160229	ZNF66	-2.56796989006379	2.96586074258061	259.089595160666	1.46969736238843e-10	2.02535908398549e-09
ENSG00000171621	SPSB1	1.8250570685559	2.6077477731809	258.034517860558	1.51102134100725e-10	2.08069509890557e-09
ENSG00000135824	RGS8	3.01582668988063	2.15910114370411	257.976850523153	1.51331788119353e-10	2.08224581781238e-09
ENSG00000125851	PCSK2	3.07902296728348	1.36148134430398	257.882695559859	1.51707605910364e-10	2.08580372237349e-09
ENSG00000079459	FDFT1	-0.859687508192687	9.20671912880801	257.188363725987	1.54512104356507e-10	2.12272189081592e-09
ENSG00000144366	GULP1	-1.25988549261888	6.30568995954738	257.013757357847	1.55226631767192e-10	2.13089275136582e-09
ENSG00000160014	CALM3	0.888846911513924	8.93067210459433	256.912531910348	1.55642592913682e-10	2.13495556709893e-09
ENSG00000145901	TNIP1	1.12210340206269	5.61665817505235	256.830046978083	1.55982484214205e-10	2.13796947354001e-09
ENSG00000162415	ZSWIM5	1.33574367962992	3.64082688123206	256.782921570713	1.56177051148936e-10	2.13898838875343e-09
ENSG00000175084	DES	2.3043951492654	2.33372108006192	256.688712273731	1.56566843556691e-10	2.14267747209007e-09
ENSG00000247095	MIR210HG	2.80838197428332	2.24815809567381	256.642467468382	1.56758587867758e-10	2.14365260319391e-09
ENSG00000135447	PPP1R1A	1.51790461815494	3.68014513977543	256.518546493552	1.57273721123476e-10	2.14904514017494e-09
ENSG00000215305	VPS16	1.0349388450877	5.04985247086639	256.267543390086	1.58323052418986e-10	2.16172327366553e-09
ENSG00000130309	COLGALT1	1.01174484535711	6.10950254776138	256.170406222324	1.58731279495441e-10	2.16563511771732e-09
ENSG00000087460	GNAS	0.933395087596312	10.3660285808659	255.999313968973	1.59453230454733e-10	2.17381794867444e-09
ENSG00000065029	ZNF76	1.20040267997041	5.04654123061292	255.692923930135	1.60755465802554e-10	2.18989317924444e-09
ENSG00000274512	TBC1D3	2.10965474137997	2.48208603804256	255.661509375004	1.60889669515671e-10	2.1900444608671e-09
ENSG00000138413	IDH1	-1.02034829987286	8.40159963373415	255.545202092213	1.61387649889883e-10	2.19514348561996e-09
ENSG00000166833	NAV2	-1.28556498685851	6.4037841043965	255.515071240888	1.61516944306781e-10	2.19522380149881e-09
ENSG00000112562	SMOC2	-1.60739830014584	2.90741025820417	255.314069319171	1.62382490535361e-10	2.20530296878977e-09
ENSG00000137070	IL11RA	2.88707558095142	2.39749933131699	255.239121137733	1.62706581732673e-10	2.20801891350571e-09
ENSG00000254087	LYN	-0.96870233110066	5.94579342621801	255.18091943536	1.62958766419713e-10	2.20975565043682e-09
ENSG00000109814	UGDH	-0.95289638227849	5.86276502016999	255.059756304371	1.63485190043692e-10	2.21520564818532e-09
ENSG00000153531	ADPRHL1	2.84739784851402	2.07851825940914	254.946250966548	1.63980101739132e-10	2.22022069257298e-09
ENSG00000180573	H2AC6	-1.35702732198773	3.7591662740606	254.847510276967	1.64412025322776e-10	2.22437592586882e-09
ENSG00000091986	CCDC80	-1.8505453249202	2.72820027724324	254.182857870553	1.67353406287055e-10	2.26245019092173e-09
ENSG00000133818	RRAS2	-1.01224099736532	6.71451683001231	254.06676196377	1.67873312892142e-10	2.26698371509252e-09
ENSG00000153944	MSI2	0.953181155463587	5.66900929352406	254.051098845068	1.67943597127308e-10	2.26698371509252e-09
ENSG00000135617	PRADC1	1.72383044892132	2.97442464359372	253.965623132084	1.68327739015992e-10	2.2704464024515e-09
ENSG00000166105	GLB1L3	-0.87816109265196	6.27726856630896	253.934361135089	1.68468485646929e-10	2.27062335465494e-09
ENSG00000198805	PNP	-0.846300567528795	6.76736812586543	253.786053935966	1.6913801942622e-10	2.27792165299916e-09
ENSG00000176428	VPS37D	1.98233251044442	2.47017545431177	253.680136733625	1.69618040116379e-10	2.28265851112746e-09
ENSG00000206561	COLQ	2.94000263433697	1.57396565311523	253.358514404783	1.71085189190356e-10	2.30066258570341e-09
ENSG00000119943	PYROXD2	3.65331461939207	1.18129738014751	253.178187631886	1.71914115073254e-10	2.30870738039899e-09
ENSG00000111653	ING4	1.2962245801366	4.11454304300459	253.171929537403	1.71942964365615e-10	2.30870738039899e-09
ENSG00000130714	POMT1	1.04024295743834	5.58912902512633	252.794446064342	1.73693381546746e-10	2.33045169766075e-09
ENSG00000099139	PCSK5	-1.40084501310807	3.77292806859783	252.537636971018	1.7489583427136e-10	2.34481672006161e-09
ENSG00000072182	ASIC4	4.18670526401248	1.53246910243597	252.48300411504	1.75152863177199e-10	2.34649441926623e-09
ENSG00000277586	NEFL	1.0888696890563	5.04704935071139	252.303495591775	1.76000426113252e-10	2.35607492925573e-09
ENSG00000100503	NIN	1.21464553689611	5.07594618638431	252.224643831861	1.76374207797845e-10	2.35930340671538e-09
ENSG00000182667	NTM	1.16962972693987	4.31376922484697	252.182632492877	1.76573723965641e-10	2.36019768825899e-09
ENSG00000213199	ASIC3	2.58724007245641	1.70986274757326	252.150328330165	1.76727314739539e-10	2.36047721961798e-09
ENSG00000118515	SGK1	-1.57690219291404	3.4278625071743	252.067857252217	1.77120116276261e-10	2.36254870757319e-09
ENSG00000114544	SLC41A3	1.20874091154276	4.55689978505725	252.062011906708	1.77147994823373e-10	2.36254870757319e-09
ENSG00000015475	BID	-1.17182313126289	5.06766968565593	251.938175759388	1.77739790921005e-10	2.36866563316524e-09
ENSG00000181026	AEN	-0.830477394563798	7.54940851025086	251.762292921654	1.78584188700539e-10	2.37813720147552e-09
ENSG00000168411	RFWD3	-0.934159058687905	6.9826292894684	251.722512445835	1.78775804741771e-10	2.37890825890863e-09
ENSG00000183496	MEX3B	1.10804588894739	4.74968090966864	251.612464367406	1.79307110480447e-10	2.38419491969928e-09
ENSG00000122378	PRXL2A	1.14440842278819	6.28151623727906	251.549397308784	1.79612405824097e-10	2.38647073339546e-09
ENSG00000011590	ZBTB32	2.97432878402054	1.63532909208326	251.490601692174	1.79897557760679e-10	2.38847570904495e-09
ENSG00000109084	TMEM97	-0.915886578499338	7.51608241954168	251.170479992787	1.81459194254429e-10	2.40741277030615e-09
ENSG00000184347	SLIT3	2.64402938012834	2.22950211376756	250.332313918811	1.85621714095939e-10	2.46080172539557e-09
ENSG00000079691	CARMIL1	-1.14885430554297	5.4105944383257	250.26385565318	1.85966473793085e-10	2.46262589137099e-09
ENSG00000204305	AGER	2.07680798031687	2.73179395513008	250.250037162987	1.86036152998854e-10	2.46262589137099e-09
ENSG00000109113	RAB34	-0.900493692631	7.75331481983204	250.196673995687	1.86305514241836e-10	2.46435792109777e-09
ENSG00000064666	CNN2	-0.907555897061448	8.8588595433509	250.096056382193	1.86814612080832e-10	2.46925613932398e-09
ENSG00000117395	EBNA1BP2	-0.950173785863708	6.46385633916525	250.021513005516	1.87192804086321e-10	2.47241809762415e-09
ENSG00000185697	MYBL1	2.31115763793971	3.12633612198427	249.844327101544	1.88095255628909e-10	2.48249457929816e-09
ENSG00000173209	AHSA2P	1.19581520291296	5.10755656912617	249.658734218558	1.89045848193858e-10	2.49319101943434e-09
ENSG00000126878	AIF1L	-0.845727680644029	7.90839500868016	249.591083086481	1.89393713153231e-10	2.49592855608084e-09
ENSG00000139174	PRICKLE1	-1.4854734393323	5.18482998720112	249.487351498072	1.899285235032e-10	2.50112387982637e-09
ENSG00000116016	EPAS1	-2.00882495445562	2.54303437973377	249.433015057255	1.90209353569966e-10	2.50296938562371e-09
ENSG00000185942	NKAIN3	2.87161019546407	1.81485937571758	249.240201193068	1.91209711220299e-10	2.51427344591304e-09
ENSG00000111641	NOP2	-0.835054578761505	6.84076024838625	248.968069981213	1.92631805903749e-10	2.53110225910901e-09
ENSG00000136868	SLC31A1	-1.03491029489772	5.9994876110616	248.878169943558	1.93104249223677e-10	2.53543741545272e-09
ENSG00000104611	SH2D4A	-1.72807409203477	2.93572551976027	247.913046744849	1.98260260004909e-10	2.60121554996116e-09
ENSG00000140511	HAPLN3	-1.14343223277841	5.41027342712373	247.879862243583	1.98440313439843e-10	2.60165926043349e-09
ENSG00000167771	RCOR2	0.933889463421404	8.02357426875596	247.749257077026	1.99150767543813e-10	2.60905103488363e-09
ENSG00000261455	LINC01003	2.50038629813456	1.71138412147452	247.382078191647	2.01163699057061e-10	2.63348298007665e-09
ENSG00000006327	TNFRSF12A	-1.29341276830318	6.22899048041847	247.330064130619	2.01450719385778e-10	2.63530128572969e-09
ENSG00000250103	PANCR	7.72765263713882	0.669633297797833	290.740611293379	2.01976653723391e-10	2.64024000469717e-09
ENSG00000099337	KCNK6	-1.24241925930094	4.49061562890855	246.95753138757	2.03520102514795e-10	2.658462660676e-09
ENSG00000107438	PDLIM1	-1.01419600614046	7.08998928716954	246.872101433481	2.03998066676422e-10	2.66275099357316e-09
ENSG00000109046	WSB1	0.982133093596785	6.82607221218082	246.683191327541	2.05059532580912e-10	2.67464380069429e-09
ENSG00000121057	AKAP1	-0.855623941214802	7.26854770533913	246.599061925312	2.05534272067342e-10	2.67887196655684e-09
ENSG00000063660	GPC1	1.07929213578314	6.76262734108993	246.551522441824	2.05803089791564e-10	2.68041198424724e-09
ENSG00000076716	GPC4	-0.930004769177649	9.70209129144297	246.455790576953	2.06345634202268e-10	2.68551220050662e-09
ENSG00000154358	OBSCN	1.04624725021638	6.53841215987425	246.290910771902	2.07283889829561e-10	2.69575123096324e-09
ENSG00000213420	GPC2	1.15428235070037	5.82744424956677	246.119822382388	2.08262620749415e-10	2.70650130442136e-09
ENSG00000136111	TBC1D4	-1.19539163593132	5.3397354781942	245.929177000436	2.09359440900966e-10	2.71876920661977e-09
ENSG00000066135	KDM4A	-0.915341872611135	6.83090219394203	245.898521276108	2.09536423118448e-10	2.71908278898636e-09
ENSG00000228624	HDAC2-AS2	-1.25180793751406	4.30347451159705	245.567301150008	2.11459545471931e-10	2.74203846464367e-09
ENSG00000154040	CABYR	-1.43986164627455	3.61409143985684	245.48663136008	2.11930970333195e-10	2.74614995862919e-09
ENSG00000148826	NKX6-2	8.02750047940833	3.41803419016241	601.629754157524	2.13490202530563e-10	2.76434075198052e-09
ENSG00000124201	ZNFX1	-1.06824582831501	4.94008775579971	245.064748239627	2.1441600758877e-10	2.77430922982677e-09
ENSG00000185483	ROR1	-1.32672144198917	6.72501381717272	244.956985519062	2.15238998290083e-10	2.78293387978116e-09
ENSG00000151461	UPF2	-0.975882649558081	6.0086354696774	244.863985364078	2.15610223323795e-10	2.7857091380927e-09
ENSG00000146278	PNRC1	1.13454257757883	4.38832703759329	244.558865327367	2.17439743636484e-10	2.80730803993954e-09
ENSG00000212694	LINC01089	1.13313122119714	5.07967901187125	244.497226350803	2.17811480039967e-10	2.80806171063906e-09
ENSG00000069482	GAL	-1.35577146259916	7.446692700909	249.461519058071	2.17813791281091e-10	2.80806171063906e-09
ENSG00000008735	MAPK8IP2	1.16913420300492	4.6289436720062	244.43498721894	2.18187571155414e-10	2.80974356729935e-09
ENSG00000183098	GPC6	1.83652400124536	4.49131838420394	254.284409688785	2.18260109606414e-10	2.80974356729935e-09
ENSG00000179833	SERTAD2	1.42949065684384	3.74558197431418	244.395019648043	2.18429472679159e-10	2.80989063516625e-09
ENSG00000148848	ADAM12	4.7537876198474	2.59723955230708	352.898692920418	2.18700007024444e-10	2.81133802382361e-09
ENSG00000198093	ZNF649	-1.00409523422989	6.10041088587353	243.52239697032	2.23787948059498e-10	2.87466525915273e-09
ENSG00000121101	TEX14	-2.57033965401704	1.6308101213914	243.136791358611	2.26203444634256e-10	2.90359702993366e-09
ENSG00000145012	LPP	-1.46770180727259	5.39247827871084	243.030682041688	2.26873335712819e-10	2.91009626219665e-09
ENSG00000171867	PRNP	-1.19228140521299	4.7508267376991	242.454088692254	2.30553265924125e-10	2.95516797842659e-09
ENSG00000136205	TNS3	-1.02865628408639	5.21916065598966	241.869141333874	2.34356206180855e-10	3.00175037016817e-09
ENSG00000165879	FRAT1	1.33968336254731	3.95600454865365	241.433931832814	2.37232066768898e-10	3.03639978409026e-09
ENSG00000107882	SUFU	1.28349649272237	4.29866919012705	241.402261470894	2.37442909613288e-10	3.03691359089145e-09
ENSG00000237819	CDK6-AS1	3.4802706952555	1.08763383332269	241.360749677112	2.37719594559261e-10	3.03826818017516e-09
ENSG00000005483	KMT2E	1.44976104976457	5.66368883986096	246.843704673924	2.39080709113425e-10	3.05347085128281e-09
ENSG00000124762	CDKN1A	1.34851916555073	4.93544210810927	241.008842722349	2.40079950850949e-10	3.06403328951882e-09
ENSG00000188522	FAM83G	-0.90791733521059	5.85089470818291	240.941527408932	2.405344947497e-10	3.06763383232395e-09
ENSG00000111752	PHC1	-0.850390980095472	9.35516741130169	240.752810772164	2.41814035419232e-10	3.08174319781056e-09
ENSG00000119866	BCL11A	-1.14267056970244	4.63921984873279	240.71839526731	2.42048215777809e-10	3.08251954681675e-09
ENSG00000204267	TAP2	-1.28772961736789	4.80234155152475	240.652211285282	2.42499291796098e-10	3.08605500739941e-09
ENSG00000110092	CCND1	-0.999884527482933	6.87089808768105	240.56337612784	2.4310625370463e-10	3.09156780533172e-09
ENSG00000008394	MGST1	-1.04467244418277	7.08595234166315	240.256457955969	2.4521662425784e-10	3.1161778301223e-09
ENSG00000133935	ERG28	-0.846584695046994	6.28138799510928	240.138964679017	2.46030030101721e-10	3.12331528138414e-09
ENSG00000213654	GPSM3	2.05730332162274	2.11337581657221	240.124642505922	2.46129392642379e-10	3.12331528138414e-09
ENSG00000260903	XKR7	1.61126744205345	3.55900399433815	239.788227193153	2.48476540473933e-10	3.15085255279525e-09
ENSG00000134684	YARS1	-0.821796467797174	7.86314051786817	239.632898279431	2.49568863053245e-10	3.16244988787769e-09
ENSG00000083454	P2RX5	-2.07858097684836	2.68596859165695	239.523582153083	2.50340891006185e-10	3.16997494084771e-09
ENSG00000171490	RSL1D1	-0.931017023771383	7.81433651242342	239.467121342031	2.50740702570631e-10	3.17277940215797e-09
ENSG00000155506	LARP1	-1.01750576665922	8.99925346216109	239.067618311916	2.53590559872999e-10	3.20655980860023e-09
ENSG00000139266	MARCHF9	1.91476932213564	3.07637132309012	238.680975714917	2.56383887548803e-10	3.23957794274202e-09
ENSG00000105197	TIMM50	0.884882132482562	7.35888403016679	238.640255007043	2.56680113402969e-10	3.24101908981705e-09
ENSG00000168672	LRATD2	-0.904240096512518	5.92881175116334	238.297965053104	2.59185609910418e-10	3.27033417440869e-09
ENSG00000141741	MIEN1	1.28367908636935	4.17197559886093	238.244533393008	2.59579229627395e-10	3.27297949985896e-09
ENSG00000137880	GCHFR	2.32167306642555	4.03119618474753	295.482339869139	2.64106035190214e-10	3.32769863460984e-09
ENSG00000213213	CCDC183	2.62775454091992	1.23525180873655	237.322208482203	2.66482371337666e-10	3.35526388426639e-09
ENSG00000171649	ZIK1	-0.976423694646861	5.45790442608567	237.287866522244	2.66743416074304e-10	3.35617547056432e-09
ENSG00000197043	ANXA6	0.918219186167063	6.73243510807289	236.896957643428	2.69735481667124e-10	3.39142328928608e-09
ENSG00000196141	SPATS2L	-0.84572720254972	7.39858280136337	236.600828884057	2.72027567816258e-10	3.41702770626358e-09
ENSG00000139890	REM2	2.54367433424948	2.80298261998914	236.584313925532	2.72156048551261e-10	3.41702770626358e-09
[truncated: 10,826 more rows]

## Sheet: de_Day0_MPP8vsWT_qlf.tsv
ENSEMBL	Symbol	logFC	logCPM	F	PValue	FDR
[truncated: 191 more rows]

## Sheet: go_fry_Day4vsDay0.MPP8
	Term	Ont	N	Up	Down	P.Up	P.Down				Fry test
[truncated: 100 more rows]

## Sheet: go_fry_Day0_MPP8vsWT
	Term	Ont	N	Up	Down	P.Up	P.Down				Fry test
[truncated: 100 more rows]
